# Supplementary material for: How synaptic strength, short-term plasticity, and input synchrony contribute to neuronal spike output
Source: PLoS Comput Biol. 2023 Apr 17;19(4):e1011046. doi: 10.1371/journal.pcbi.1011046 (PMC10153727; doi:10.1371/journal.pcbi.1011046)
Supplement: S1 Data — (XLSX) [file pcbi.1011046.s005.xlsx]

## Sheet: panel C
Average data			Single-trial data
EPSP 1	EPSP 2		EPSP 1	EPSP 2
0.968889	0.648677		0.7803	0.5628
1.11143	0.585175		0.8493	0.5571
0.496991	0.331041		1.0275	0.8906
1.24161	1.05346		1.0214	0.6869
0.674057	0.584764		0.9308	0.5637
0.93921	0.50597		0.9705	0.5339
1.25952	0.857307		1.1213	0.6088
1.05632	0.841665		0.7175	0.7614
1.00683	0.932199		1.0959	0.4807
1.54663	1.30809		1.6474	0.4753
1.41729	0.797272		0.5801	0.4898
2.10354	1.806		1.1471	0.6096
1.21508	1.14377		0.3253	0.3918
1.56201	1.36093		0.6307	0.3342
1.36944	0.995009		0.664	0.2309
4.14764	2.72082		0.5801	0.2597
0.853341	0.985609		0.5377	0.508
1.85152	1.1684		0.3407	0.3334
0.954819	0.756908		0.9477	0.9333
0.552329	0.525411		1.3087	1.1648
1.01636	0.931758		1.4334	1.0817
0.562032	0.585175		1.2073	0.9737
2.22616	1.84854		1.3647	1.0785
0.616048	0.437862		1.0821	1.1899
0.96187	0.61892		0.6271	0.6974
2.83985	2.6959		0.6648	0.717
0.73737	0.928058		0.9262	0.4721
0.610373	0.517528		0.8184	0.7222
0.507827	0.362803		0.6953	0.503
0.286187	0.304288		0.5946	0.6282
1.38635	1.11685		0.9649	0.7424
1.59012	1.69122		0.9781	0.4327
1.1578	1.38994		0.6645	0.3237
1.55368	1.43378		1.3083	0.5693
0.664298	0.753191		0.6214	0.62
1.51785	1.489		1.0981	0.3477
2.45381	1.84361		1.1028	0.7365
2.49393	2.06553		1.3567	0.7489
0.936971	0.756455		1.3143	0.6713
0.625726	0.5277		1.5402	0.8492
1.00161	1.11869		1.1998	1.0008
1.6247	1.47438		1.2455	0.6982
1.12853	1.06693		0.9754	1.1785
0.843217	0.70472		1.0207	0.9523
3.55863	2.35901		0.9701	1.0699
1.3082	1.55713		0.9043	1.1241
0.557413	0.440763		0.7401	1.1191
0.880822	0.837783		1.3749	0.6222
0.871864	0.753173		1.712	0.8553
1.06824	0.850071		0.6879	0.6968
2.80888	2.32489		0.7599	1.0221
0.367482	0.42928		0.8082	0.8578
0.53583	0.614996		1.0109	0.9814
0.656803	0.46414		1.0254	0.7634
0.964678	0.915856		2.2939	1.4244
0.689258	0.833034		1.5714	2.0142
1.46943	1.4811		1.9219	1.5785
0.580987	0.600147		1.5193	1.2199
2.95135	2.59495		1.4173	0.7103
1.20702	1.10484		1.5176	0.9865
0.737233	0.608693		1.4671	0.9705
1.4226	1.24609		1.5785	0.5493
0.860012	0.866291		1.4565	0.8911
1.04905	0.86514		1.5282	0.6195
1.00945	0.932578		1.3657	0.5936
1.00234	1.56804		1.046	0.9987
1.06899	0.967237		2.677	2.2585
1.24358	0.889042		1.6685	1.7015
0.502512	0.396586		1.5832	2.7481
0.610117	0.657673		1.9825	1.5814
0.368093	0.309559		2.1815	1.3745
2.68964	2.14577		2.7337	1.7415
0.82573	0.771586		1.0738	1.1073
1.47237	1.4124		1.1257	1.3485
			1.1318	1.3335
			1.3893	1.4662
			1.3218	1.0805
			1.0952	1.2341
			1.5363	1.4893
			1.6113	1.189
			1.4006	1.9128
			1.2644	1.6357
			1.7362	0.9851
			1.2728	1.5253
			1.392	1.225
			1.3584	0.7275
			1.3377	0.6039
			1.4204	0.8087
			1.2046	1.3049
			1.441	1.2466
			4.9228	2.9806
			4.2131	2.775
			4.3978	2.2739
			4.1339	3.5336
			3.4793	2.7654
			3.7388	1.9964
			0.9362	0.7965
			0.9297	1.0971
			0.4979	0.9405
			1.392	0.5712
			1.0247	0.7996
			0.7599	0.8962
			2.3042	0.834
			1.8815	1.7157
			1.9014	1.0099
			1.8706	1.5834
			1.7796	1.2776
			1.7071	0.7753
			1.0103	1.0452
			1.0254	0.6946
			1.0956	0.7111
			0.7582	0.9817
			0.6649	0.7511
			1.0763	0.6393
			0.4588	0.5737
			0.36	0.5805
			0.5954	0.3302
			0.6913	0.6097
			0.4285	0.4804
			0.7798	0.5779
			1.3218	0.8977
			1.2205	0.7991
			0.7324	1.1565
			0.689	0.9989
			0.8472	0.963
			0.9137	0.9082
			0.6261	0.7573
			0.5163	0.5402
			0.5376	0.5376
			0.4776	0.7253
			0.7182	0.5585
			0.4964	0.3922
			2.1486	1.2773
			2.9506	1.96
			1.9727	2.0472
			2.0934	1.4213
			2.1927	1.7281
			1.9807	2.3997
			0.605	0.4419
			0.5366	0.3311
			0.7968	0.3536
			0.5997	0.5598
			0.71	0.487
			0.705	0.458
			0.9573	0.6442
			0.9749	0.6141
			1.0874	0.6696
			1.2747	0.4744
			0.9686	0.4474
			1.0519	0.6118
			2.9279	4.287
			2.2543	3.1097
			2.7757	2.5391
			3.1966	2.3018
			2.5341	3.434
			2.9185	2.5513
			0.7631	0.8943
			0.6092	1.2496
			0.5683	1.2124
			0.5809	0.9474
			0.7166	0.8983
			0.4895	0.7396
			0.7737	0.4481
			0.7409	0.4457
			0.8367	0.4289
			0.6485	0.5862
			0.6484	0.6532
			0.5285	0.5251
			0.5681	0.2731
			0.6429	0.3822
			0.7243	0.4519
			0.354	0.3956
			0.3637	0.3731
			0.2818	0.2964
			0.177	0.3765
			0.2361	0.1608
			0.318	0.28
			0.2356	0.2784
			0.2747	0.3304
			0.2882	0.2396
			1.0797	1.3488
			1.5015	0.8233
			1.7772	1.458
			1.2547	0.4494
			0.9519	1.2893
			1.126	1.3725
			1.6286	2.619
			1.4326	1.9605
			1.5574	1.9658
			1.7967	1.7017
			1.6487	1.9165
			1.5823	1.6561
			1.0312	1.8287
			0.9988	1.8552
			1.1231	1.6867
			0.9091	1.8109
			1.3787	1.5714
			1.8591	1.2809
			1.4028	1.7412
			1.2548	1.3516
			0.968	1.3378
			1.0442	1.4369
			2.1894	1.8226
			1.7007	1.6703
			0.7113	1.0768
			0.8276	0.5559
			0.4776	0.9323
			0.4293	0.6485
			0.894	0.5254
			0.646	0.7802
			2.2893	1.9934
			1.6296	1.9922
			2.0477	1.1343
			1.4272	1.3182
			1.328	1.3281
			1.0666	1.2993
			2.507	1.767
			2.4721	1.9997
			2.3407	1.9127
			2.6745	1.8318
			2.5298	1.9043
			2.8796	1.4748
			2.6982	1.9221
			2.3277	1.943
			3.0536	2.123
			1.6331	2.3753
			2.8222	1.9394
			2.4289	2.0905
			0.7585	0.8817
			0.9689	0.5491
			1.1029	0.6156
			1.057	0.7954
			0.9497	0.865
			0.6932	0.9123
			0.5697	0.6496
			0.8015	0.4064
			0.5636	0.6367
			0.54	0.379
			0.779	0.3546
			0.5005	0.7399
			0.6619	0.6859
			0.7858	0.9834
			1.0798	0.8705
			1.2714	1.1276
			0.9672	1.4157
			1.1642	0.8674
			1.7015	1.634
			1.4226	1.8907
			1.6125	1.3117
			2.1451	1.4367
			1.5283	1.5605
			1.807	1.5085
			1.0913	1.0828
			1.2055	1.1613
			1.1536	1.3367
			0.9494	0.9655
			1.0437	1.398
			1.1156	0.6162
			0.5177	0.9593
			0.8656	0.9411
			0.8953	0.5759
			0.9056	0.6344
			0.8897	0.4481
			0.736	0.5152
			3.7338	2.7262
			3.7073	2.2029
			3.3182	2.4256
			4.0107	1.6302
			3.1421	2.5625
			3.7277	1.7741
			0.8858	1.2807
			1.342	2.2875
			1.0605	2.1544
			2.2255	2.0616
			1.21	1.8779
			0.9132	1.5167
			0.4187	0.4742
			0.6014	0.3862
			0.7489	0.412
			0.6846	0.4342
			0.4003	0.3303
			0.5858	0.4778
			0.962	0.9763
			0.6774	1.0712
			1.068	0.8751
			1.0153	0.8964
			0.6969	0.6015
			0.8653	0.6062
			1.3725	1.3834
			0.7388	0.8716
			1.152	0.5981
			0.8073	0.6537
			1.0664	0.5798
			0.9088	0.6454
			1.0807	1.0289
			1.0347	1.3088
			1.227	1.1985
			0.9035	0.6319
			1.0373	0.5064
			1.0279	0.5694
			1.8361	2.8268
			1.856	3.2918
			3.1021	2.8697
			2.7527	2.5859
			2.9813	2.345
			2.7402	2.6474
			0.4379	0.5112
			0.3292	0.3525
			0.3121	0.3662
			0.4132	0.2472
			0.301	0.3845
			0.4115	0.7141
			0.7428	0.3333
			0.3281	0.6232
			0.6846	0.6579
			0.6092	0.3938
			0.3854	0.846
			0.698	0.5629
			0.702	0.4608
			0.6307	0.4124
			0.7664	0.485
			0.8222	0.387
			0.6167	0.5886
			0.525	0.4297
			1.4308	1.1519
			1.2146	0.9768
			0.8235	1.1117
			0.9016	1.1834
			0.9793	1.0797
			0.8521	0.9525
			0.77	0.6806
			0.8496	0.7991
			0.3844	0.6616
			1.0076	0.995
			0.9008	1.1416
			0.5742	0.6951
			1.4558	1.8262
			1.6278	1.1221
			0.9884	1.8688
			1.345	1.917
			1.7009	1.7863
			1.7407	1.4907
			0.7104	0.4334
			0.4637	0.4979
			0.5823	0.5717
			0.5961	0.707
			0.7097	0.4267
			0.4021	0.4018
			2.6538	3.2551
			2.5409	2.0404
			2.8575	2.9283
			3.2552	2.7639
			2.7215	2.5807
			2.5813	2.5865
			1.1801	1.4815
			1.3863	0.7686
			1.5635	1.1294
			1.001	1.0411
			1.5089	1.1103
			0.6796	1.1424
			0.7236	0.3845
			0.6306	0.555
			0.6626	0.7177
			0.8292	0.6985
			0.7487	0.6695
			0.8288	0.6171
			1.7456	1.477
			1.9665	1.1933
			1.8035	1.0472
			1.3921	1.6533
			1.8101	1.3912
			1.5865	1.2144
			0.9503	0.9482
			1.0204	0.8249
			0.8192	0.8237
			1.0112	0.674
			0.7845	1.0265
			0.7901	0.9561
			1.1312	1.488
			0.7711	1.2665
			1.3419	1.0292
			0.9497	0.871
			1.2849	0.7088
			0.9433	0.7874
			0.9954	0.8981
			1.046	1.2482
			0.9731	1.2728
			0.6649	1.0473
			1.2562	0.7168
			0.7943	1.345
			1.2173	1.6667
			1.0637	1.6166
			0.893	1.7883
			1.1984	1.1034
			1.1017	1.79
			0.9138	1.9076
			1.1954	1.1256
			1.2221	0.8569
			1.0543	1.1169
			1.059	1.0854
			1.0684	1.1185
			1.2042	0.9686
			1.3274	1.2144
			1.1795	0.9402
			1.2969	0.6367
			1.0609	1.0563
			1.3149	0.8647
			1.3449	0.8296
			0.6986	0.3634
			0.5584	0.3546
			0.5242	0.5084
			0.4267	0.4654
			0.4146	0.4925
			0.5333	0.2763
			0.5412	0.7072
			0.3998	0.4893
			0.6724	0.5211
			0.5666	0.7515
			0.5539	0.7411
			0.3794	0.443
			0.3948	0.3704
			0.2932	0.274
			0.2759	0.2969
			0.3465	0.3257
			0.4228	0.3213
			0.3593	0.2669
			2.6749	2.5541
			1.6554	2.105
			2.8998	2.2419
			2.7494	1.9808
			2.9753	2.1393
			2.8854	1.8736
			0.9698	0.6493
			1.0363	0.8514
			0.986	1.0078
			0.9306	0.8789
			0.4764	0.9544
			0.6453	0.6851
			1.8748	1.5298
			1.4811	1.3429
			1.859	1.3511
			1.4455	1.1661
			1.2533	1.3811
			1.4333	1.5712

## Sheet: panel D - E
EPSP		PPR RS
0.968889		0.670341
1.11143		0.58885
0.496991		0.728657
1.24161		0.861815
0.674057		0.889058
0.93921		0.574738
1.25952		0.688259
1.05632		0.875918
1.00683		0.98286
1.54663		0.87113
1.41729		0.591136
2.10354		0.886732
1.21508		0.993825
1.56201		0.943968
1.36944		0.730322
4.14764		0.660787
0.853341		1.25059
1.85152		0.650311
0.954819		0.828093
0.552329		1.02693
1.01636		0.969547
0.562032		1.05702
2.22616		0.84473
0.616048		0.737499
0.96187		0.676208
2.83985		0.967447
0.73737		1.35945
0.610373		0.895917
0.507827		0.78386
0.286187		1.11295
1.38635		0.855852
1.59012		1.07459
1.1578		1.24458
1.55368		1.00652
0.664298		1.24061
1.51785		1.04078
2.45381		0.759128
2.49393		0.874108
0.936971		0.840193
0.625726		0.902056
1.00161		1.14956
1.6247		0.925827
1.12853		0.957185
0.843217		0.880893
3.55863		0.669282
1.3082		1.28091
0.557413		0.814906
0.880822		0.977021
0.871864		0.897121
1.06824		0.79157
2.80888		0.88382
0.367482		1.17042
0.53583		1.32722
0.656803		0.727809
0.964678		0.96121
0.689258		1.28466
1.46943		1.05813
0.580987		1.08301
2.95135		0.917442
1.20702		0.984235
0.737233		0.843036
1.4226		0.911937
0.860012		1.02688
1.04905		0.864486
1.00945		0.969274
1.00234		1.61153
1.06899		0.922021
1.24358		0.720784
0.502512		0.827691
0.610117		1.14926
0.368093		0.862173
2.68964		0.816847
0.82573		0.977307
1.47237		0.980221

## Sheet: panel F
Average data			Single-trial data			Strong synapses	Weak Synapses
EPSP	PPR		EPSP	PPR		PPR	PPR
0.968889	0.670341		0.7803	0.721261		1.11295	0.886732
1.11143	0.58885		0.8493	0.655952		1.17042	0.84473
0.496991	0.728657		1.0275	0.866764		0.862173	0.759128
1.24161	0.861815		1.0214	0.672508		0.728657	0.874108
0.674057	0.889058		0.9308	0.605608		0.827691	0.816847
0.93921	0.574738		0.9705	0.550129		0.78386	0.88382
1.25952	0.688259		1.1213	0.542941		1.32722	0.967447
1.05632	0.875918		0.7175	1.06118		1.02693	0.917442
1.00683	0.98286		1.0959	0.438635		0.814906	0.669282
1.54663	0.87113		1.6474	0.288515		1.05702	0.660787
1.41729	0.591136		0.5801	0.844337		1.08301
2.10354	0.886732		1.1471	0.531427		1.14926
1.21508	0.993825		0.3253	1.20443		0.895917
1.56201	0.943968		0.6307	0.529887		0.737499
1.36944	0.730322		0.664	0.347741		0.902056
4.14764	0.660787		0.5801	0.447681		0.727809
0.853341	1.25059		0.5377	0.944765		1.24061
1.85152	0.650311		0.3407	0.978574		0.889058
0.954819	0.828093		0.9477	0.984805		1.28466
0.552329	1.02693		1.3087	0.890044		0.843036
1.01636	0.969547		1.4334	0.754639		1.35945
0.562032	1.05702		1.2073	0.80651		0.977307
2.22616	0.84473		1.3647	0.790284		0.880893
0.616048	0.737499		1.0821	1.09962		1.25059
0.96187	0.676208		0.6271	1.1121		1.02688
2.83985	0.967447		0.6648	1.07852		0.897121
0.73737	1.35945		0.9262	0.509717		0.977021
0.610373	0.895917		0.8184	0.882454		0.840193
0.507827	0.78386		0.6953	0.723429		0.574738
0.286187	1.11295		0.5946	1.05651		0.828093
1.38635	0.855852		0.9649	0.769406		0.676208
1.59012	1.07459		0.9781	0.442388		0.96121
1.1578	1.24458		0.6645	0.487133		0.670341
1.55368	1.00652		1.3083	0.435145		1.14956
0.664298	1.24061		0.6214	0.997747		1.61153
1.51785	1.04078		1.0981	0.316638		0.98286
2.45381	0.759128		1.1028	0.667845		0.969274
2.49393	0.874108		1.3567	0.552001		0.969547
0.936971	0.840193		1.3143	0.510766		0.864486
0.625726	0.902056		1.5402	0.551357		0.875918
1.00161	1.14956		1.1998	0.834139		0.79157
1.6247	0.925827		1.2455	0.560578		0.922021
1.12853	0.957185		0.9754	1.20822		0.58885
0.843217	0.880893		1.0207	0.932987		0.957185
3.55863	0.669282		0.9701	1.10288		1.24458
1.3082	1.28091		0.9043	1.24306		0.984235
0.557413	0.814906		0.7401	1.51209		0.993825
0.880822	0.977021		1.3749	0.452542		0.861815
0.871864	0.897121		1.712	0.499591		0.720784
1.06824	0.79157		0.6879	1.01294		0.688259
2.80888	0.88382		0.7599	1.34505		1.28091
0.367482	1.17042		0.8082	1.06137		0.730322
0.53583	1.32722		1.0109	0.970818		0.855852
0.656803	0.727809		1.0254	0.74449		0.591136
0.964678	0.96121		2.2939	0.620951		0.911937
0.689258	1.28466		1.5714	1.28179		1.05813
1.46943	1.05813		1.9219	0.821323		0.980221
0.580987	1.08301		1.5193	0.802936		1.04078
2.95135	0.917442		1.4173	0.501164		0.87113
1.20702	0.984235		1.5176	0.65004		1.00652
0.737233	0.843036		1.4671	0.661509		0.943968
1.4226	0.911937		1.5785	0.347989		1.07459
0.860012	1.02688		1.4565	0.611809		0.925827
1.04905	0.864486		1.5282	0.405379		0.650311
1.00945	0.969274		1.3657	0.434649
1.00234	1.61153		1.046	0.95478
1.06899	0.922021		2.677	0.843668
1.24358	0.720784		1.6685	1.01978
0.502512	0.827691		1.5832	1.73579
0.610117	1.14926		1.9825	0.79768
0.368093	0.862173		2.1815	0.630071
2.68964	0.816847		2.7337	0.637049
0.82573	0.977307		1.0738	1.0312
1.47237	0.980221		1.1257	1.19792
			1.1318	1.17821
			1.3893	1.05535
			1.3218	0.817446
			1.0952	1.12683
			1.5363	0.969407
			1.6113	0.737913
			1.4006	1.3657
			1.2644	1.29366
			1.7362	0.567389
			1.2728	1.19838
			1.392	0.880029
			1.3584	0.535557
			1.3377	0.451447
			1.4204	0.569347
			1.2046	1.08326
			1.441	0.865094
			4.9228	0.605468
			4.2131	0.65866
			4.3978	0.517054
			4.1339	0.854786
			3.4793	0.794815
			3.7388	0.533968
			0.9362	0.85078
			0.9297	1.18006
			0.4979	1.88893
			1.392	0.410345
			1.0247	0.780326
			0.7599	1.17937
			2.3042	0.361948
			1.8815	0.911879
			1.9014	0.531135
			1.8706	0.846466
			1.7796	0.717914
			1.7071	0.454162
			1.0103	1.03454
			1.0254	0.677394
			1.0956	0.649051
			0.7582	1.29478
			0.6649	1.12964
			1.0763	0.593979
			0.4588	1.25044
			0.36	1.6125
			0.5954	0.554585
			0.6913	0.881962
			0.4285	1.12112
			0.7798	0.741087
			1.3218	0.67915
			1.2205	0.654732
			0.7324	1.57906
			0.689	1.44978
			0.8472	1.13669
			0.9137	0.993981
			0.6261	1.20955
			0.5163	1.04629
			0.5376	1
			0.4776	1.51863
			0.7182	0.777639
			0.4964	0.790089
			2.1486	0.59448
			2.9506	0.664272
			1.9727	1.03777
			2.0934	0.678943
			2.1927	0.788115
			1.9807	1.21154
			0.605	0.730413
			0.5366	0.617033
			0.7968	0.443775
			0.5997	0.933467
			0.71	0.685915
			0.705	0.649645
			0.9573	0.672934
			0.9749	0.629911
			1.0874	0.615781
			1.2747	0.372166
			0.9686	0.461904
			1.0519	0.581614
			2.9279	1.46419
			2.2543	1.37945
			2.7757	0.91476
			3.1966	0.720078
			2.5341	1.35512
			2.9185	0.874182
			0.7631	1.17193
			0.6092	2.05121
			0.5683	2.13338
			0.5809	1.63092
			0.7166	1.25356
			0.4895	1.51093
			0.7737	0.579165
			0.7409	0.601566
			0.8367	0.512609
			0.6485	0.903932
			0.6484	1.0074
			0.5285	0.993567
			0.5681	0.480725
			0.6429	0.594494
			0.7243	0.623913
			0.354	1.11751
			0.3637	1.02585
			0.2818	1.05181
			0.177	2.12712
			0.2361	0.681067
			0.318	0.880503
			0.2356	1.18166
			0.2747	1.20277
			0.2882	0.831367
			1.0797	1.24924
			1.5015	0.548318
			1.7772	0.820392
			1.2547	0.358173
			0.9519	1.35445
			1.126	1.21892
			1.6286	1.60813
			1.4326	1.36849
			1.5574	1.26223
			1.7967	0.947125
			1.6487	1.16243
			1.5823	1.04664
			1.0312	1.77337
			0.9988	1.85743
			1.1231	1.50183
			0.9091	1.99197
			1.3787	1.13977
			1.8591	0.688989
			1.4028	1.24123
			1.2548	1.07714
			0.968	1.38202
			1.0442	1.37608
			2.1894	0.832466
			1.7007	0.982125
			0.7113	1.51385
			0.8276	0.671701
			0.4776	1.95205
			0.4293	1.5106
			0.894	0.587696
			0.646	1.20774
			2.2893	0.870747
			1.6296	1.22251
			2.0477	0.553939
			1.4272	0.923627
			1.328	1.00008
			1.0666	1.21817
			2.507	0.704826
			2.4721	0.808907
			2.3407	0.817149
			2.6745	0.684913
			2.5298	0.752747
			2.8796	0.512154
			2.6982	0.712364
			2.3277	0.83473
			3.0536	0.695245
			1.6331	1.45447
			2.8222	0.687194
			2.4289	0.860678
			0.7585	1.16243
			0.9689	0.566725
			1.1029	0.558165
			1.057	0.752507
			0.9497	0.910814
			0.6932	1.31607
			0.5697	1.14025
			0.8015	0.507049
			0.5636	1.1297
			0.54	0.701852
			0.779	0.455199
			0.5005	1.47832
			0.6619	1.03626
			0.7858	1.25146
			1.0798	0.806168
			1.2714	0.886896
			0.9672	1.46371
			1.1642	0.745061
			1.7015	0.960329
			1.4226	1.32905
			1.6125	0.813457
			2.1451	0.669759
			1.5283	1.02107
			1.807	0.834809
			1.0913	0.992211
			1.2055	0.963335
			1.1536	1.15872
			0.9494	1.01696
			1.0437	1.33947
			1.1156	0.552349
			0.5177	1.853
			0.8656	1.08722
			0.8953	0.643248
			0.9056	0.70053
			0.8897	0.503653
			0.736	0.7
			3.7338	0.730141
			3.7073	0.594206
			3.3182	0.730999
			4.0107	0.406463
			3.1421	0.815537
			3.7277	0.475923
			0.8858	1.44581
			1.342	1.70455
			1.0605	2.03149
			2.2255	0.926354
			1.21	1.55198
			0.9132	1.66086
			0.4187	1.13255
			0.6014	0.642168
			0.7489	0.55014
			0.6846	0.634239
			0.4003	0.825131
			0.5858	0.815637
			0.962	1.01486
			0.6774	1.58134
			1.068	0.819382
			1.0153	0.882892
			0.6969	0.863108
			0.8653	0.700566
			1.3725	1.00794
			0.7388	1.17975
			1.152	0.519184
			0.8073	0.809736
			1.0664	0.543698
			0.9088	0.710167
			1.0807	0.952068
			1.0347	1.26491
			1.227	0.976773
			0.9035	0.699391
			1.0373	0.48819
			1.0279	0.553945
			1.8361	1.53957
			1.856	1.7736
			3.1021	0.925083
			2.7527	0.939405
			2.9813	0.78657
			2.7402	0.966134
			0.4379	1.16739
			0.3292	1.07078
			0.3121	1.17334
			0.4132	0.598257
			0.301	1.27741
			0.4115	1.73536
			0.7428	0.448708
			0.3281	1.89942
			0.6846	0.960999
			0.6092	0.646422
			0.3854	2.19512
			0.698	0.806447
			0.702	0.65641
			0.6307	0.653877
			0.7664	0.632829
			0.8222	0.470688
			0.6167	0.954435
			0.525	0.818476
			1.4308	0.805074
			1.2146	0.804215
			0.8235	1.34997
			0.9016	1.31256
			0.9793	1.10252
			0.8521	1.11783
			0.77	0.883896
			0.8496	0.94056
			0.3844	1.72112
			1.0076	0.987495
			0.9008	1.26732
			0.5742	1.21055
			1.4558	1.25443
			1.6278	0.689335
			0.9884	1.89073
			1.345	1.42528
			1.7009	1.05021
			1.7407	0.85638
			0.7104	0.610079
			0.4637	1.07375
			0.5823	0.981796
			0.5961	1.18604
			0.7097	0.60124
			0.4021	0.999254
			2.6538	1.22658
			2.5409	0.803023
			2.8575	1.02478
			3.2552	0.849072
			2.7215	0.948264
			2.5813	1.00201
			1.1801	1.2554
			1.3863	0.554425
			1.5635	0.722354
			1.001	1.04006
			1.5089	0.735834
			0.6796	1.68099
			0.7236	0.531371
			0.6306	0.880114
			0.6626	1.08316
			0.8292	0.842378
			0.7487	0.894217
			0.8288	0.74457
			1.7456	0.846127
			1.9665	0.606814
			1.8035	0.580649
			1.3921	1.18763
			1.8101	0.768576
			1.5865	0.765459
			0.9503	0.99779
			1.0204	0.808408
			0.8192	1.00549
			1.0112	0.666535
			0.7845	1.30848
			0.7901	1.2101
			1.1312	1.31542
			0.7711	1.64246
			1.3419	0.766972
			0.9497	0.917132
			1.2849	0.551638
			0.9433	0.834729
			0.9954	0.90225
			1.046	1.19331
			0.9731	1.30798
			0.6649	1.57512
			1.2562	0.57061
			0.7943	1.69331
			1.2173	1.36918
			1.0637	1.51979
			0.893	2.00258
			1.1984	0.920728
			1.1017	1.62476
			0.9138	2.08755
			1.1954	0.941609
			1.2221	0.70117
			1.0543	1.05938
			1.059	1.02493
			1.0684	1.04689
			1.2042	0.804351
			1.3274	0.914871
			1.1795	0.797117
			1.2969	0.49094
			1.0609	0.995664
			1.3149	0.657617
			1.3449	0.616849
			0.6986	0.520183
			0.5584	0.635029
			0.5242	0.969859
			0.4267	1.0907
			0.4146	1.18789
			0.5333	0.518095
			0.5412	1.30673
			0.3998	1.22386
			0.6724	0.774985
			0.5666	1.32633
			0.5539	1.33797
			0.3794	1.16763
			0.3948	0.938197
			0.2932	0.934516
			0.2759	1.07611
			0.3465	0.939971
			0.4228	0.759934
			0.3593	0.742833
			2.6749	0.954839
			1.6554	1.2716
			2.8998	0.773122
			2.7494	0.720448
			2.9753	0.71902
			2.8854	0.649338
			0.9698	0.669519
			1.0363	0.821577
			0.986	1.02211
			0.9306	0.944444
			0.4764	2.00336
			0.6453	1.06168
			1.8748	0.81598
			1.4811	0.906691
			1.859	0.726789
			1.4455	0.80671
			1.2533	1.10197
			1.4333	1.09621
