# Supplementary material for: How synaptic strength, short-term plasticity, and input synchrony contribute to neuronal spike output
Source: PLoS Comput Biol. 2023 Apr 17;19(4):e1011046. doi: 10.1371/journal.pcbi.1011046 (PMC10153727; doi:10.1371/journal.pcbi.1011046)
Supplement: S2 Data — (XLSX) [file pcbi.1011046.s006.xlsx]

## Sheet: panel A
population distribution	EPSPs cell distributions
EPSP amplitudes	cell 1	cell 2	cell 3	cell 4	cell 5	cell 6	cell 7	cell 8
0.968889	1.36944	0.552329	0.507827	2.45381	0.843217	0.689258	0.737233	0.502512
1.11143	4.14764	1.01636	0.286187	2.49393	3.55863	1.46943	1.4226	0.610117
0.496991	0.853341	0.562032	1.38635	0.936971	1.3082	0.580987	0.860012	0.368093
1.24161	1.85152	2.22616	1.59012	0.625726	0.557413	2.95135	1.04905	2.68964
0.674057	0.954819	0.616048	1.1578	1.00161	0.880822	1.20702	1.00945	0.82573
0.93921				1.6247	0.871864		1.00234	1.47237
1.25952				1.12853			1.06899
1.05632							1.24358
1.00683
1.54663
1.41729
2.10354
1.21508
1.56201
1.36944
4.14764	* Note that the cell distribution was excluded from the population distribution for a given experiment, see Fig. 2 caption and Methods
0.853341
1.85152
0.954819
0.552329
1.01636
0.562032
2.22616
0.616048
0.96187
2.83985
0.73737
0.610373
0.507827
0.286187
1.38635
1.59012
1.1578
1.55368
0.664298
1.51785
2.45381
2.49393
0.936971
0.625726
1.00161
1.6247
1.12853
0.843217
3.55863
1.3082
0.557413
0.880822
0.871864
1.06824
2.80888
0.367482
0.53583
0.656803
0.964678
0.689258
1.46943
0.580987
2.95135
1.20702
0.737233
1.4226
0.860012
1.04905
1.00945
1.00234
1.06899
1.24358
0.502512
0.610117
0.368093
2.68964
0.82573
1.47237

## Sheet: panel B
population distribution	PPR cell distributions
PPR	cell 1	cell 2	cell 3	cell 4	cell 5	cell 6	cell 7	cell 8
0.670341	0.730322	1.02693	0.78386	0.759128	0.880893	1.28466	0.843036	0.827691
0.58885	0.660787	0.969547	1.11295	0.874108	0.669282	1.05813	0.911937	1.14926
0.728657	1.25059	1.05702	0.855852	0.840193	1.28091	1.08301	1.02688	0.862173
0.861815	0.650311	0.84473	1.07459	0.902056	0.814906	0.917442	0.864486	0.816847
0.889058	0.828093	0.737499	1.24458	1.14956	0.977021	0.984235	0.969274	0.977307
0.574738				0.925827	0.897121		1.61153	0.980221
0.688259				0.957185			0.922021
0.875918							0.720784
0.98286
0.87113
0.591136
0.886732
0.993825
0.943968
0.730322
0.660787	* Note that the cell distribution was excluded from the population distribution for a given experiment, see Fig. 2 caption and Methods
1.25059
0.650311
0.828093
1.02693
0.969547
1.05702
0.84473
0.737499
0.676208
0.967447
1.35945
0.895917
0.78386
1.11295
0.855852
1.07459
1.24458
1.00652
1.24061
1.04078
0.759128
0.874108
0.840193
0.902056
1.14956
0.925827
0.957185
0.880893
0.669282
1.28091
0.814906
0.977021
0.897121
0.79157
0.88382
1.17042
1.32722
0.727809
0.96121
1.28466
1.05813
1.08301
0.917442
0.984235
0.843036
0.911937
1.02688
0.864486
0.969274
1.61153
0.922021
0.720784
0.827691
1.14926
0.862173
0.816847
0.977307
0.980221
