# Supplementary material for: How synaptic strength, short-term plasticity, and input synchrony contribute to neuronal spike output
Source: PLoS Comput Biol. 2023 Apr 17;19(4):e1011046. doi: 10.1371/journal.pcbi.1011046 (PMC10153727; doi:10.1371/journal.pcbi.1011046)
Supplement: S3 Data — (XLSX) [file pcbi.1011046.s007.xlsx]

## Sheet: panel B
Average data			Single-trial data
EPSP 1	EPSP 2		EPSP 1	EPSP 2
0.71	0.98		0.5569	0.7907
0.99	1.03		0.9098	1.1361
0.31	0.4		0.5379	1.2457
0.4	0.4		0.7668	1.2068
0.95	0.52		1.2264	0.7768
1.41	1.72		0.6714	0.6284
3.76	2.18		1.0681	1.5115
0.38	0.47		1.0356	0.9045
0.8	1.23		1.2234	0.9079
0.29	0.33		1.1988	1.0995
1.41	1.28		0.5029	1.403
0.77	0.74		0.755	1.0266
2.05	1.26		0.1867	0.406
0.81	0.7		0.259	0.3204
0.63	0.51		0.1616	0.3907
1.07	0.68		0.4035	0.4148
1.99	1.82		0.5884	0.4276
1.52	1.22		0.2787	0.4321
0.85	0.68		0.373	0.4272
0.34	0.46		0.4679	0.5086
0.69	0.66		0.5171	0.4049
0.27	0.26		0.5742	0.4995
			0.3747	0.2828
			0.6522	0.2299
			0.5885	0.4419
			0.9625	0.5945
			0.9799	0.7522
			1.2248	0.6493
			1.0739	0.72
			0.8755	0.625
			0.9672	1.117
			1.3462	1.1983
			1.3635	1.2921
			1.041	1.6143
			1.5407	1.4783
			1.3936	1.2212
			4.2592	1.8368
			2.9795	2.8305
			3.318	2.121
			3.4987	2.0962
			4.3656	1.8845
			3.6926	2.5113
			0.2848	0.3357
			0.4164	0.4283
			0.3001	0.3063
			0.1914	0.5989
			0.4114	0.5902
			0.5004	0.6785
			1.4148	0.7968
			0.5892	1.102
			0.6027	1.102
			1.0105	1.1902
			1.0664	1.2402
			0.473	1.6869
			0.225	0.3357
			0.176	0.5128
			0.3435	0.2763
			0.1757	0.2946
			0.4205	0.3247
			0.3094	0.2428
			1.1853	1.4719
			1.6434	1.8917
			1.8324	1.0584
			1.5758	1.5106
			1.4042	1.5843
			1.5245	1.6174
			1.0882	0.5599
			0.7796	0.9942
			0.8725	0.6972
			0.851	0.7888
			0.9537	0.7348
			1.1174	0.6033
			1.9738	1.811
			1.6331	0.9899
			1.2279	2.1997
			1.7714	1.3003
			1.5034	1.4911
			2.379	1.0171
			0.8625	0.4589
			0.8159	0.509
			1.0601	0.4458
			0.7662	0.8218
			0.8336	0.8545
			0.946	1.0921
			0.5241	1.0595
			0.5825	0.8616
			0.473	0.2809
			0.5546	0.5331
			0.4888	0.4368
			0.4299	0.1707
			0.9548	0.5335
			1.0885	0.5323
			1.0525	0.9161
			0.8065	0.777
			1.0096	0.8809
			1.2258	0.4736
			1.6187	2.31
			2.3486	1.7124
			1.8524	2.0294
			2.4805	1.7955
			2.2778	1.798
			2.1246	1.5954
			1.8516	1.5978
			1.2959	1.4049
			1.5017	0.9624
			1.3701	1.5793
			2.2183	1.0638
			1.3617	1.0507
			0.9745	0.3466
			0.9745	0.6828
			0.8724	0.5455
			1.046	0.7777
			0.7251	0.7896
			0.7482	0.8572
			0.4009	0.4883
			0.2261	0.4513
			0.5784	0.3373
			0.4904	0.2361
			0.5056	0.4915
			0.2573	0.3646
			0.7019	0.5936
			0.6353	0.7133
			0.4425	1.0819
			0.7331	0.6958
			0.6679	0.7202
			1.1382	0.4326
			0.4125	0.159
			0.3386	0.3914
			0.2823	0.1796
			0.2213	0.2623
			0.216	0.2899
			0.1469	0.2318

## Sheet: panel C - D
EPSP		PPR RS
0.71		1.38
0.99		1.04
0.31		1.29
0.4		1
0.95		0.55
1.41		1.22
3.76		0.58
0.38		1.24
0.8		1.54
0.29		1.14
1.41		0.91
0.77		0.96
2.05		0.61
0.81		0.86
0.63		0.81
1.07		0.64
1.99		0.91
1.52		0.8
0.85		0.8
0.34		1.35
0.69		0.96
0.27		0.96

## Sheet: panel E
Average data			Single-trial data
EPSP	PPR		EPSP	PPR
0.71	1.38		0.5569	1.41968
0.99	1.04		0.9098	1.24872
0.31	1.29		0.5379	2.31592
0.4	1		0.7668	1.57395
0.95	0.55		1.2264	0.633392
1.41	1.22		0.6714	0.935951
3.76	0.58		1.0681	1.41508
0.38	1.24		1.0356	0.873405
0.8	1.54		1.2234	0.742135
0.29	1.14		1.1988	0.917143
1.41	0.91		0.5029	2.78987
0.77	0.96		0.755	1.35975
2.05	0.61		0.1867	2.17447
0.81	0.86		0.259	1.23744
0.63	0.81		0.1616	2.41827
1.07	0.64		0.4035	1.0281
1.99	0.91		0.5884	0.726846
1.52	0.8		0.2787	1.5503
0.85	0.8		0.373	1.14546
0.34	1.35		0.4679	1.08697
0.69	0.96		0.5171	0.782952
0.27	0.96		0.5742	0.869887
			0.3747	0.754751
			0.6522	0.352513
			0.5885	0.750968
			0.9625	0.617665
			0.9799	0.767661
			1.2248	0.530152
			1.0739	0.670449
			0.8755	0.713909
			0.9672	1.15487
			1.3462	0.890132
			1.3635	0.947578
			1.041	1.55073
			1.5407	0.959499
			1.3936	0.876231
			4.2592	0.431249
			2.9795	0.950001
			3.318	0.639235
			3.4987	0.599135
			4.3656	0.431659
			3.6926	0.680095
			0.2848	1.17857
			0.4164	1.02857
			0.3001	1.02058
			0.1914	3.12956
			0.4114	1.43475
			0.5004	1.35596
			1.4148	0.563211
			0.5892	1.8705
			0.6027	1.82841
			1.0105	1.17786
			1.0664	1.16296
			0.473	3.5663
			0.225	1.49212
			0.176	2.91366
			0.3435	0.804416
			0.1757	1.67695
			0.4205	0.77228
			0.3094	0.784704
			1.1853	1.24177
			1.6434	1.15107
			1.8324	0.577612
			1.5758	0.958625
			1.4042	1.1283
			1.5245	1.06096
			1.0882	0.514505
			0.7796	1.27529
			0.8725	0.79906
			0.851	0.926883
			0.9537	0.770494
			1.1174	0.539933
			1.9738	0.917549
			1.6331	0.606142
			1.2279	1.79142
			1.7714	0.734082
			1.5034	0.991772
			2.379	0.427525
			0.8625	0.53199
			0.8159	0.623805
			1.0601	0.420511
			0.7662	1.07263
			0.8336	1.02505
			0.946	1.15437
			0.5241	2.02177
			0.5825	1.47931
			0.473	0.59375
			0.5546	0.961279
			0.4888	0.893569
			0.4299	0.397109
			0.9548	0.558746
			1.0885	0.489037
			1.0525	0.870425
			0.8065	0.963409
			1.0096	0.872508
			1.2258	0.38637
			1.6187	1.42712
			2.3486	0.729097
			1.8524	1.09555
			2.4805	0.723835
			2.2778	0.789343
			2.1246	0.750903
			1.8516	0.862944
			1.2959	1.08408
			1.5017	0.640878
			1.3701	1.15265
			2.2183	0.479536
			1.3617	0.771583
			0.9745	0.355677
			0.9745	0.700729
			0.8724	0.625302
			1.046	0.74344
			0.7251	1.08908
			0.7482	1.14569
			0.4009	1.21799
			0.2261	1.99612
			0.5784	0.583113
			0.4904	0.481501
			0.5056	0.97206
			0.2573	1.41694
			0.7019	0.845653
			0.6353	1.12282
			0.4425	2.44483
			0.7331	0.949102
			0.6679	1.0783
			1.1382	0.380072
			0.4125	0.385595
			0.3386	1.15623
			0.2823	0.636173
			0.2213	1.18568
			0.216	1.34217
			0.1469	1.57842
