# Supplementary material for: How synaptic strength, short-term plasticity, and input synchrony contribute to neuronal spike output
Source: PLoS Comput Biol. 2023 Apr 17;19(4):e1011046. doi: 10.1371/journal.pcbi.1011046 (PMC10153727; doi:10.1371/journal.pcbi.1011046)
Supplement: S4 Data — (XLSX) [file pcbi.1011046.s008.xlsx]

## Sheet: panel D
EPSPs	EPSPs - strong	EPSPs - weak
3.9953	3.9953	1.95383
3.94878	3.94878	1.95116
3.86456	3.86456	1.95055
3.78617	3.78617	1.93103
3.33211	3.33211	1.92592
3.19426	3.19426	1.90345
3.00461	3.00461	1.85885
2.98085	2.98085	1.85678
2.97413	2.97413	1.85051
2.82862	2.82862	1.82788
2.75581	2.75581	1.80412
2.7497	2.7497	1.79891
2.58191	2.58191	1.77179
2.54569	2.54569	1.76999
2.5312	2.5312	1.74456
2.49947	2.49947	1.74452
2.48129	2.48129	1.73391
2.39504	2.39504	1.72666
2.28996	2.28996	1.69496
2.24833	2.24833	1.68688
2.24236	2.24236	1.65612
2.22515	2.22515	1.65021
2.21439	2.21439	1.63482
2.21283	2.21283	1.61989
2.19046	2.19046	1.61775
2.18985	2.18985	1.61704
2.16286	2.16286	1.61699
2.15125	2.15125	1.61644
2.14621	2.14621	1.60256
2.12202	2.12202	1.58767
2.11072	2.11072	1.56978
2.04298	2.04298	1.55834
2.01274	2.01274	1.54334
2.00935	2.00935	1.5341
2.00424	2.00424	1.53206
1.95383		1.53194
1.95116		1.53075
1.95055		1.51207
1.93103		1.50744
1.92592		1.50006
1.90345		1.49533
1.85885		1.49163
1.85678		1.48634
1.85051		1.48547
1.82788		1.46973
1.80412		1.46561
1.79891		1.45524
1.77179		1.45461
1.76999		1.45266
1.74456		1.45174
1.74452		1.44223
1.73391		1.43323
1.72666		1.4286
1.69496		1.4194
1.68688		1.41822
1.65612		1.41216
1.65021		1.40915
1.63482		1.40722
1.61989		1.38764
1.61775		1.38209
1.61704		1.37409
1.61699		1.37274
1.61644		1.36704
1.60256		1.35677
1.58767		1.35538
1.56978		1.32131
1.55834		1.3114
1.54334		1.30577
1.5341		1.29844
1.53206		1.27721
1.53194		1.24599
1.53075		1.22856
1.51207		1.21488
1.50744		1.21366
1.50006		1.21048
1.49533		1.20829
1.49163		1.20446
1.48634		1.19658
1.48547		1.17542
1.46973		1.16449
1.46561		1.16257
1.45524		1.14559
1.45461		1.14388
1.45266		1.13692
1.45174		1.13607
1.44223		1.13076
1.43323		1.12754
1.4286		1.1197
1.4194		1.11433
1.41822		1.10446
1.41216		1.10214
1.40915		1.09909
1.40722		1.09783
1.38764		1.09444
1.38209		1.08494
1.37409		1.08487
1.37274		1.07449
1.36704		1.06991
1.35677		1.06128
1.35538		1.06103
1.32131		1.05905
1.3114		1.05603
1.30577		1.04676
1.29844		1.04032
1.27721		1.03258
1.24599		1.02514
1.22856		1.02213
1.21488		1.0174
1.21366		0.99802
1.21048		0.995858
1.20829		0.993186
1.20446		0.990432
1.19658		0.989371
1.17542		0.989327
1.16449		0.977584
1.16257		0.96933
1.14559		0.963476
1.14388		0.962682
1.13692		0.958733
1.13607		0.953426
1.13076		0.941767
1.12754		0.92472
1.1197		0.919656
1.11433		0.918127
1.10446		0.917979
1.10214		0.916928
1.09909		0.914788
1.09783		0.913632
1.09444		0.908017
1.08494		0.904199
1.08487		0.904097
1.07449		0.901558
1.06991		0.895098
1.06128		0.887608
1.06103		0.887039
1.05905		0.88398
1.05603		0.87892
1.04676		0.870983
1.04032		0.867525
1.03258		0.865915
1.02514		0.855438
1.02213		0.843958
1.0174		0.839028
0.99802		0.835166
0.995858		0.834674
0.993186		0.828205
0.990432		0.821375
0.989371		0.820285
0.989327		0.802202
0.977584		0.801316
0.96933		0.792088
0.963476		0.789833
0.962682		0.780719
0.958733		0.778557
0.953426		0.775494
0.941767		0.763585
0.92472		0.757737
0.919656		0.748271
0.918127		0.746375
0.917979		0.74385
0.916928		0.74292
0.914788		0.738934
0.913632		0.734709
0.908017		0.725455
0.904199		0.724371
0.904097		0.723962
0.901558		0.720989
0.895098		0.709121
0.887608		0.707937
0.887039		0.707393
0.88398		0.702057
0.87892		0.699966
0.870983		0.69894
0.867525		0.697462
0.865915		0.693923
0.855438		0.687488
0.843958		0.687349
0.839028		0.680177
0.835166		0.678053
0.834674		0.67797
0.828205		0.655522
0.821375		0.654234
0.820285		0.650514
0.802202		0.647417
0.801316		0.645729
0.792088		0.644793
0.789833		0.643632
0.780719		0.638295
0.778557		0.63654
0.775494		0.627718
0.763585		0.618281
0.757737		0.610809
0.748271		0.605469
0.746375		0.600796
0.74385		0.597223
0.74292		0.590709
0.738934		0.58342
0.734709		0.583205
0.725455		0.581828
0.724371		0.576083
0.723962		0.575758
0.720989		0.572204
0.709121		0.568618
0.707937		0.568187
0.707393		0.567611
0.702057		0.557963
0.699966		0.555292
0.69894		0.555037
0.697462		0.553373
0.693923		0.550679
0.687488		0.535836
0.687349		0.524331
0.680177		0.523221
0.678053		0.511779
0.67797		0.499697
0.655522		0.494845
0.654234		0.487662
0.650514		0.487488
0.647417		0.477034
0.645729		0.446111
0.644793		0.443889
0.643632		0.440068
0.638295		0.429852
0.63654		0.424759
0.627718		0.423299
0.618281		0.422307
0.610809		0.419027
0.605469		0.41751
0.600796		0.403247
0.597223		0.393919
0.590709		0.361777
0.58342		0.355224
0.583205		0.332544
0.581828		0.291454
0.576083		0.278233
0.575758
0.572204
0.568618
0.568187
0.567611
0.557963
0.555292
0.555037
0.553373
0.550679
0.535836
0.524331
0.523221
0.511779
0.499697
0.494845
0.487662
0.487488
0.477034
0.446111
0.443889
0.440068
0.429852
0.424759
0.423299
0.422307
0.419027
0.41751
0.403247
0.393919
0.361777
0.355224
0.332544
0.291454
0.278233

## Sheet: panel E
PPR	PPR - strong	PPR - weak
0.645559	0.645559	0.790277
0.63529	0.63529	0.793437
0.732096	0.732096	0.763199
0.765456	0.765456	0.93048
0.835328	0.835328	0.928017
0.795716	0.795716	0.819595
0.790746	0.790746	0.831652
0.845354	0.845354	0.77714
0.882373	0.882373	0.751634
0.812241	0.812241	0.892732
0.770592	0.770592	0.856357
0.867031	0.867031	0.86949
0.84393	0.84393	0.87343
0.738534	0.738534	0.816526
0.737598	0.737598	0.752219
0.844619	0.844619	0.759681
0.772144	0.772144	1.11572
0.865312	0.865312	0.725821
0.778907	0.778907	0.915535
0.80745	0.80745	0.968804
0.793524	0.793524	0.764936
0.853194	0.853194	0.713311
0.796334	0.796334	1.01103
0.879108	0.879108	0.870133
0.987536	0.987536	0.944412
0.860048	0.860048	0.913349
0.825918	0.825918	0.590187
0.878631	0.878631	1.06256
0.92716	0.92716	0.848581
1.00359	1.00359	0.838368
0.807636	0.807636	0.683925
0.73274	0.73274	0.774425
0.807426	0.807426	0.894622
0.915689	0.915689	0.868273
0.77602	0.77602	0.801139
0.790277		1.04382
0.793437		0.860135
0.763199		0.861333
0.93048		0.839258
0.928017		0.708354
0.819595		0.960733
0.831652		0.879475
0.77714		0.98206
0.751634		0.960837
0.892732		1.02535
0.856357		0.964358
0.86949		0.57589
0.87343		0.731839
0.816526		0.890596
0.752219		0.979042
0.759681		1.05651
1.11572		0.946897
0.725821		0.931151
0.915535		1.03746
0.968804		1.09712
0.764936		1.12456
0.713311		1.06472
1.01103		0.799304
0.870133		0.913937
0.944412		0.889773
0.913349		1.02878
0.590187		0.870371
1.06256		0.714533
0.848581		0.785847
0.838368		0.95414
0.683925		0.997099
0.774425		1.00536
0.894622		0.6431
0.868273		1.03396
0.801139		0.869949
1.04382		0.77037
0.860135		0.903906
0.861333		1.34176
0.839258		0.819169
0.708354		0.861784
0.960733		0.96234
0.879475		1.18781
0.98206		0.82291
0.960837		0.899923
1.02535		0.868066
0.964358		1.26963
0.57589		1.21433
0.731839		1.01716
0.890596		0.767642
0.979042		1.06578
1.05651		0.71762
0.946897		0.947314
0.931151		0.760676
1.03746		0.823894
1.09712		0.561362
1.12456		0.899323
1.06472		0.78207
0.799304		0.643528
0.913937		1.18647
0.889773		0.576609
1.02878		0.937381
0.870371		0.86977
0.714533		1.22004
0.785847		0.832213
0.95414		0.854287
0.997099		0.697175
1.00536		1.0023
0.6431		0.647482
1.03396		0.893094
0.869949		0.894163
0.77037		0.939843
0.903906		0.958528
1.34176		0.879944
0.819169		0.661474
0.861784		0.750276
0.96234		1.25444
1.18781		0.885161
0.82291		1.09794
0.899923		0.63172
0.868066		0.874504
1.26963		0.819267
1.21433		0.687902
1.01716		1.0389
0.767642		0.913095
1.06578		0.805558
0.71762		0.935569
0.947314		1.26381
0.760676		0.921108
0.823894		0.792609
0.561362		1.36568
0.899323		1.24987
0.78207		0.790981
0.643528		1.04149
1.18647		1.13081
0.576609		0.677451
0.937381		1.15785
0.86977		0.98878
1.22004		1.1143
0.832213		0.49577
0.854287		0.866117
0.697175		0.601088
1.0023		0.881685
0.647482		0.989931
0.893094		0.801429
0.894163		0.668568
0.939843		0.788392
0.958528		0.791099
0.879944		1.06941
0.661474		0.914816
0.750276		0.991676
1.25444		0.883612
0.885161		1.17836
1.09794		0.932771
0.63172		0.939989
0.874504		0.92059
0.819267		0.880495
0.687902		0.997756
1.0389		0.903819
0.913095		1.35434
0.805558		1.29116
0.935569		1.26768
1.26381		0.677082
0.921108		0.5943
0.792609		0.835704
1.36568		0.563387
1.24987		0.830503
0.790981		0.955299
1.04149		1.07029
1.13081		1.00151
0.677451		1.02374
1.15785		0.654017
0.98878		0.737392
1.1143		0.935017
0.49577		1.05612
0.866117		0.959437
0.601088		0.984289
0.881685		0.740822
0.989931		1.06803
0.801429		1.2925
0.668568		1.07576
0.788392		1.07594
0.791099		1.03914
1.06941		0.818781
0.914816		0.477131
0.991676		0.509481
0.883612		0.921121
1.17836		1.26475
0.932771		1.27979
0.939989		0.683845
0.92059		1.03897
0.880495		1.0834
0.997756		0.876716
0.903819		0.710145
1.35434		0.954898
1.29116		1.09065
1.26768		1.45018
0.677082		1.17659
0.5943		1.15031
0.835704		1.33644
0.563387		1.38252
0.830503		0.939536
0.955299		0.766849
1.07029		1.03188
1.00151		0.622594
1.02374		1.0043
0.654017		1.21242
0.737392		1.1763
0.935017		1.42579
1.05612		0.986559
0.959437		1.11504
0.984289		0.605194
0.740822		0.745978
1.06803		0.886395
1.2925		0.72248
1.07576		1.55732
1.07594		1.10947
1.03914		0.972017
0.818781		0.885666
0.477131		0.689996
0.509481		1.36446
0.921121		0.847984
1.26475		0.615404
1.27979		0.678813
0.683845		0.917799
1.03897		0.62138
1.0834		1.04866
0.876716		0.870463
0.710145		1.48541
0.954898		1.14011
1.09065		0.822961
1.45018		1.25851
1.17659		0.705744
1.15031		1.2064
1.33644		0.984369
1.38252		0.951098
0.939536		0.659329
0.766849		1.06077
1.03188		1.50223
0.622594		0.787809
1.0043		0.827528
1.21242
1.1763
1.42579
0.986559
1.11504
0.605194
0.745978
0.886395
0.72248
1.55732
1.10947
0.972017
0.885666
0.689996
1.36446
0.847984
0.615404
0.678813
0.917799
0.62138
1.04866
0.870463
1.48541
1.14011
0.822961
1.25851
0.705744
1.2064
0.984369
0.951098
0.659329
1.06077
1.50223
0.787809
0.827528

## Sheet: panel F
Correlation	Correlation - strong	Correlation - weak
0.453568	0.453568	0.0920706
0.41906	0.41906	0.112205
0.408409	0.408409	0.0638465
0.352794	0.352794	0.15228
0.36478	0.36478	0.142334
0.360147	0.360147	0.116536
0.329751	0.329751	0.0983372
0.276042	0.276042	0.0884705
0.251256	0.251256	0.0162382
0.281404	0.281404	0.0907233
0.251609	0.251609	0.145358
0.279998	0.279998	0.0895744
0.220946	0.220946	0.0836767
0.206754	0.206754	0.0687934
0.190482	0.190482	0.0705242
0.216432	0.216432	0.0749302
0.175933	0.175933	0.0926681
0.226864	0.226864	0.0337865
0.211973	0.211973	0.0574965
0.20149	0.20149	0.113586
0.217614	0.217614	0.0830413
0.23719	0.23719	0.118399
0.159951	0.159951	0.0869826
0.182004	0.182004	0.118832
0.15318	0.15318	0.046019
0.192383	0.192383	0.044455
0.160616	0.160616	0.020367
0.204638	0.204638	0.0633067
0.145291	0.145291	0.0765132
0.166669	0.166669	0.058183
0.166227	0.166227	0.119321
0.143797	0.143797	0.0463522
0.172983	0.172983	0.0443814
0.168985	0.168985	0.0672514
0.114691	0.114691	0.0446428
0.0920706		0.0482933
0.112205		0.0547117
0.0638465		0.0586632
0.15228		0.0168236
0.142334		0.0693872
0.116536		0.00220422
0.0983372		0.0348726
0.0884705		0.0263794
0.0162382		0.0257665
0.0907233		0.0402957
0.145358		0.0474697
0.0895744		0.0496855
0.0836767		0.0372466
0.0687934		-0.0396639
0.0705242		0.0284749
0.0749302		0.0597008
0.0926681		-0.0114215
0.0337865		0.021111
0.0574965		0.0832804
0.113586		0.0458526
0.0830413		0.0267452
0.118399		0.0596181
0.0869826		-0.0109552
0.118832		0.0510485
0.046019		0.0599303
0.044455		-0.00445219
0.020367		0.0185818
0.0633067		0.0457449
0.0765132		-0.00580531
0.058183		0.0269394
0.119321		0.0166181
0.0463522		-0.00388711
0.0443814		0.0567243
0.0672514		0.0157781
0.0446428		-0.00322764
0.0482933		0.0537328
0.0547117		-0.0176368
0.0586632		0.00465899
0.0168236		0.0519398
0.0693872		0.0135068
0.00220422		-0.0510341
0.0348726		-0.00288232
0.0263794		0.0104847
0.0257665		-0.000754487
0.0402957		0.0152478
0.0474697		0.0188724
0.0496855		-0.00835184
0.0372466		-0.0284487
-0.0396639		-0.0342803
0.0284749		0.0056618
0.0597008		0.0681738
-0.0114215		0.00591852
0.021111		0.0525277
0.0832804		0.0177714
0.0458526		-0.0125273
0.0267452		-0.0278142
0.0596181		0.0278682
-0.0109552		-0.00679188
0.0510485		0.0058753
0.0599303		-0.0104497
-0.00445219		0.0238183
0.0185818		0.0216618
0.0457449		0.0443497
-0.00580531		-0.0120664
0.0269394		0.0206595
0.0166181		0.0341634
-0.00388711		0.0469556
0.0567243		0.0577984
0.0157781		0.0379251
-0.00322764		-0.00791499
0.0537328		0.012363
-0.0176368		-0.00228296
0.00465899		0.050405
0.0519398		-0.000186535
0.0135068		0.0330624
-0.0510341		-0.000690097
-0.00288232		-0.0184764
0.0104847		-0.023603
-0.000754487		-0.0304911
0.0152478		0.0686637
0.0188724		0.0345035
-0.00835184		0.0417512
-0.0284487		0.00662331
-0.0342803		0.0656698
0.0056618		-0.0431087
0.0681738		-0.023891
0.00591852		-0.0191798
0.0525277		0.0117286
0.0177714		-0.0159219
-0.0125273		-0.0114168
-0.0278142		0.0361581
0.0278682		-0.0355056
-0.00679188		0.0159559
0.0058753		0.0110906
-0.0104497		-0.0164304
0.0238183		-0.0105142
0.0216618		0.000691904
0.0443497		0.0244354
-0.0120664		-0.0054034
0.0206595		-0.0199266
0.0341634		-0.00431036
0.0469556		0.00467768
0.0577984		0.0588243
0.0379251		-0.0139197
-0.00791499		-0.026408
0.012363		0.0457011
-0.00228296		0.0611506
0.050405		0.0470668
-0.000186535		0.0282857
0.0330624		0.0322918
-0.000690097		0.0107337
-0.0184764		-0.0303317
-0.023603		0.0139266
-0.0304911		0.0592072
0.0686637		-0.0451633
0.0345035		0.0508612
0.0417512		0.00368681
0.00662331		0.018413
0.0656698		0.0566976
-0.0431087		0.0325986
-0.023891		0.00940319
-0.0191798		0.0376202
0.0117286		0.0194647
-0.0159219		-0.0390183
-0.0114168		-0.00633267
0.0361581		-0.000721292
-0.0355056		-0.0273991
0.0159559		0.0121042
0.0110906		-0.00205178
-0.0164304		-0.0326886
-0.0105142		-0.0140208
0.000691904		0.00821677
0.0244354		0.0268251
-0.0054034		-0.0421746
-0.0199266		0.018632
-0.00431036		-0.0545766
0.00467768		0.0332059
0.0588243		0.0342873
-0.0139197		0.00337519
-0.026408		0.0160706
0.0457011		-0.0146051
0.0611506		0.056542
0.0470668		-0.0162943
0.0282857		0.0534823
0.0322918		0.0138308
0.0107337		-0.029509
-0.0303317		-0.00772635
0.0139266		0.00205445
0.0592072		0.0025292
-0.0451633		0.0125058
0.0508612		0.00320338
0.00368681		-0.0190062
0.018413		-0.00690466
0.0566976		0.0427967
0.0325986		-0.000903733
0.00940319		-0.0313511
0.0376202		0.0568361
0.0194647		-0.00830246
-0.0390183		0.0223182
-0.00633267		-0.00768945
-0.000721292		0.0866001
-0.0273991		0.00650034
0.0121042		-0.0345456
-0.00205178		-0.0289068
-0.0326886		-0.0206599
-0.0140208		0.0153774
0.00821677		0.011593
0.0268251		0.046454
-0.0421746		-0.0173265
0.018632		-0.0220161
-0.0545766		0.00911534
0.0332059		-0.00455764
0.0342873		0.00806626
0.00337519		-0.0311366
0.0160706		-0.0541967
-0.0146051		0.00779639
0.056542		-0.0261898
-0.0162943		0.000380719
0.0534823		0.0429145
0.0138308		-0.0289853
-0.029509		0.0129666
-0.00772635		-0.0150336
0.00205445		-0.0231958
0.0025292		-0.027171
0.0125058		0.0792
0.00320338		0.0384481
-0.0190062		0.00330264
-0.00690466		-0.0112451
0.0427967		-0.0263044
-0.000903733		-0.0351309
-0.0313511		0.0131738
0.0568361		-0.00580772
-0.00830246		-0.0183957
0.0223182		0.0271624
-0.00768945		-0.0321727
0.0866001		0.0220767
0.00650034		-0.0165359
-0.0345456		0.0399801
-0.0289068		-0.00154007
-0.0206599		0.00141042
0.0153774
0.011593
0.046454
-0.0173265
-0.0220161
0.00911534
-0.00455764
0.00806626
-0.0311366
-0.0541967
0.00779639
-0.0261898
0.000380719
0.0429145
-0.0289853
0.0129666
-0.0150336
-0.0231958
-0.027171
0.0792
0.0384481
0.00330264
-0.0112451
-0.0263044
-0.0351309
0.0131738
-0.00580772
-0.0183957
0.0271624
-0.0321727
0.0220767
-0.0165359
0.0399801
-0.00154007
0.00141042

## Sheet: panel G
firing rate	driving	background
17.7	17.7	3.6
17.2	17.2	3.5
16.4	16.4	3.4
13.4	13.4	3.3
12.8	12.8	3.2
10.9	10.9	3.2
8.7	8.7	3.2
7	7	3.2
6.9	6.9	3.2
6.5	6.5	3.1
5.8	5.8	3
5.8	5.8	3
5.2	5.2	2.9
5.1	5.1	2.9
4.7	4.7	2.8
4.7	4.7	2.8
4.6	4.6	2.8
4.6	4.6	2.7
4.6	4.6	2.7
4.3	4.3	2.7
4.2	4.2	2.7
4.2	4.2	2.6
4.2	4.2	2.6
4.1	4.1	2.6
4.1	4.1	2.6
4	4	2.5
4	4	2.5
3.9	3.9	2.4
3.8	3.8	2.4
3.8	3.8	2.4
3.8	3.8	2.3
3.7	3.7	2.3
3.6	3.6	2.3
3.6	3.6	2.3
3.6	3.6	2.3
3.6		2.2
3.5		2.2
3.4		2.2
3.3		2.2
3.2		2.2
3.2		2.1
3.2		2.1
3.2		2.1
3.2		2
3.1		2
3		2
3		2
2.9		1.9
2.9		1.9
2.8		1.9
2.8		1.9
2.8		1.9
2.7		1.8
2.7		1.8
2.7		1.8
2.7		1.8
2.6		1.8
2.6		1.8
2.6		1.7
2.6		1.7
2.5		1.7
2.5		1.7
2.4		1.7
2.4		1.7
2.4		1.6
2.3		1.6
2.3		1.6
2.3		1.6
2.3		1.6
2.3		1.6
2.2		1.5
2.2		1.5
2.2		1.5
2.2		1.5
2.2		1.5
2.1		1.5
2.1		1.5
2.1		1.5
2		1.4
2		1.4
2		1.4
2		1.4
1.9		1.4
1.9		1.4
1.9		1.4
1.9		1.3
1.9		1.3
1.8		1.3
1.8		1.3
1.8		1.3
1.8		1.3
1.8		1.2
1.8		1.2
1.7		1.2
1.7		1.2
1.7		1.2
1.7		1.2
1.7		1.2
1.7		1.2
1.6		1.2
1.6		1.2
1.6		1.1
1.6		1.1
1.6		1.1
1.6		1.1
1.5		1.1
1.5		1.1
1.5		1.1
1.5		1.1
1.5		1.1
1.5		1.1
1.5		1
1.5		1
1.4		1
1.4		1
1.4		1
1.4		1
1.4		1
1.4		1
1.4		1
1.3		1
1.3		1
1.3		1
1.3		0.9
1.3		0.9
1.3		0.9
1.2		0.9
1.2		0.9
1.2		0.9
1.2		0.8
1.2		0.8
1.2		0.8
1.2		0.8
1.2		0.8
1.2		0.8
1.2		0.8
1.1		0.8
1.1		0.8
1.1		0.8
1.1		0.8
1.1		0.7
1.1		0.7
1.1		0.7
1.1		0.7
1.1		0.7
1.1		0.7
1		0.7
1		0.7
1		0.7
1		0.7
1		0.7
1		0.7
1		0.7
1		0.7
1		0.7
1		0.7
1		0.7
1		0.7
0.9		0.6
0.9		0.6
0.9		0.6
0.9		0.6
0.9		0.6
0.9		0.6
0.8		0.6
0.8		0.6
0.8		0.6
0.8		0.6
0.8		0.6
0.8		0.6
0.8		0.6
0.8		0.6
0.8		0.6
0.8		0.6
0.8		0.5
0.7		0.5
0.7		0.5
0.7		0.5
0.7		0.5
0.7		0.5
0.7		0.5
0.7		0.5
0.7		0.5
0.7		0.5
0.7		0.5
0.7		0.5
0.7		0.5
0.7		0.5
0.7		0.5
0.7		0.5
0.7		0.5
0.7		0.5
0.7		0.5
0.6		0.5
0.6		0.4
0.6		0.4
0.6		0.4
0.6		0.4
0.6		0.4
0.6		0.4
0.6		0.4
0.6		0.4
0.6		0.4
0.6		0.4
0.6		0.4
0.6		0.4
0.6		0.4
0.6		0.4
0.6		0.4
0.5		0.4
0.5		0.4
0.5		0.4
0.5		0.3
0.5		0.3
0.5		0.3
0.5		0.3
0.5		0.3
0.5		0.3
0.5		0.3
0.5		0.3
0.5		0.3
0.5		0.3
0.5		0.3
0.5		0.3
0.5		0.3
0.5		0.3
0.5		0.2
0.5		0.2
0.5		0.2
0.4		0.2
0.4		0.2
0.4		0.2
0.4		0.2
0.4		0.2
0.4		0.2
0.4
0.4
0.4
0.4
0.4
0.4
0.4
0.4
0.4
0.4
0.4
0.4
0.3
0.3
0.3
0.3
0.3
0.3
0.3
0.3
0.3
0.3
0.3
0.3
0.3
0.3
0.2
0.2
0.2
0.2
0.2
0.2
0.2
0.2
0.2
