# Supplementary material for: How synaptic strength, short-term plasticity, and input synchrony contribute to neuronal spike output
Source: PLoS Comput Biol. 2023 Apr 17;19(4):e1011046. doi: 10.1371/journal.pcbi.1011046 (PMC10153727; doi:10.1371/journal.pcbi.1011046)
Supplement: S5 Data — (XLSX) [file pcbi.1011046.s009.xlsx]

## Sheet: panel E
Correlation - default	Correlation - strong + depol	Correlation - strong
0.229916	0.185333	0.0514754
0.22183	0.188163	0.0564457
0.232852	0.194762	0.0597527
0.221702	0.187838	0.0655821
0.211213	0.188162	0.0568282
0.198882	0.175403	0.0494047
0.181217	0.163349	0.0439815
0.176856	0.167005	0.0516939
0.191754	0.169661	0.0554219
0.166505	0.157927	0.0493469
0.154755	0.136769	0.0449217
0.167183	0.157639	0.0538163
0.15292	0.144663	0.0458255
0.133959	0.120981	0.03359
0.136527	0.120379	0.040435
0.142413	0.135113	0.0500311
0.137393	0.124272	0.0373165
0.141843	0.126354	0.0368972
0.126863	0.120385	0.0428061
0.123192	0.111638	0.0363678
0.121273	0.1122	0.0393064
0.127416	0.121171	0.0343632
0.123053	0.113005	0.0353393
0.137682	0.124868	0.0374639
0.142169	0.131461	0.0363886
0.120684	0.111417	0.0326803
0.121286	0.105033	0.0295456
0.122842	0.112225	0.0277951
0.128997	0.13105	0.0517153
0.140372	0.139494	0.0450296
0.119649	0.107434	0.0413378
0.111137	0.0971301	0.0388611
0.100646	0.092584	0.037081
0.122711	0.115922	0.0435243
0.105074	0.0929406	0.0238428
0.100307
0.0997479
0.0970329
0.0995314
0.0985652
0.0848208
0.0850833
0.0751816
0.0689293
0.0807423
0.0720064
0.0802938
0.0721643
0.0651402
0.0637604
0.0581986
0.0872892
0.0510585
0.0670532
0.0739346
0.051049
0.0525972
0.0619336
0.0585428
0.0668909
0.0572551
0.0461001
0.0611355
0.0488864
0.0431286
0.0369796
0.0378028
0.0429167
0.0473328
0.0410692
0.0536017
0.0417172
0.0405265
0.0356677
0.0292367
0.0415437
0.0369405
0.0411732
0.036756
0.0422431
0.0424234
0.0248657
0.0334949
0.0275638
0.0275546
0.0406954
0.0315736
0.034932
0.0364219
0.0283716
0.0376256
0.0330543
0.0365398
0.0287285
0.0279894
0.0250272
0.0268895
0.0286035
0.0238062
0.0217204
0.0341376
0.0266882
0.0197075
0.0305899
0.0219828
0.0173867
0.0215682
0.026735
0.0171563
0.0273258
0.0226922
0.0288617
0.0202691
0.0177396
0.0183569
0.0252623
0.0227206
0.0216541
0.0205645
0.0170279
0.019466
0.0218661
0.0102156
0.0232036
0.0122941
0.0129808
0.0199824
0.0187262
0.0187941
0.0112438
0.0180733
0.0180147
0.0195451
0.0140957
0.0189299
0.0164147
0.0154706
0.0142502
0.0122305
0.0165887
0.0154625
0.0126055
0.017473
0.0120476
0.013928
0.0228947
0.00981798
0.011466
0.00520501
0.00711707
0.0067808
0.00387397
0.0152633
0.00696219
0.00597163
0.0148143
0.0122375
0.0134158
0.00952309
0.0149724
0.0180777
0.00826755
0.0111601
0.0067497
0.010339
0.0120736
0.00851384
0.00706002
0.0076536
0.00530145
0.00986193
0.0094958
0.00805463
0.00167105
0.00404906
0.00770364
0.00213313
0.00910907
0.0101085
0.00833277
0.00954644
0.00950894
0.00657754
0.012612
0.0052745
0.00603216
0.00462748
0.0110187
0.00858549
0.0107107
0.00944354
0.00906046
0.00578513
0.00554639
0.00651616
0.00160209
0.00749922
0.00638922
0.00506379
0.00161709
0.00330277
0.00936701
0.000680359
-0.000226382
0.00773176
0.00627577
0.0051873
0.00841425
0.00220227
0.0102369
0.00795967
0.000669927
0.00542768
0.000657553
-0.000781727
0.00294795
0.00687499
-0.00300073
-0.00377091
0.00620614
0.00308465
0.00429398
0.00401323
0.00524529
0.00691519
0.0107193
0.00605889
0.00661067
0.00366679
0.00576784
0.00954489
0.00761048
0.0027573
0.0018559
0.00813313
0.00796828
-0.00132999
0.00423384
0.00274987
0.00609137
0.000937169
0.00757594
0.00208941
0.00811549
-0.000332564
0.00794936
0.000238988
0.0045211
0.00652818
0.00697833
0.00698052
0.00452981
0.00190599
0.00344805
0.00619331
0.00463642
0.00342464
0.00448596
-0.00182936
0.00169148
0.000873258
0.00245003
0.00328071
0.0011462
-0.00386871
0.00257931
0.00185602
-0.0029485
0.000497372
0.00116962

## Sheet: panel F
Correlation - default	Correlation - strong + depol	Correlation - strong			firing rate - default	firing rate - strong + depol	firing rate - strong	firing rate - weak
0.229916	0.185333	0.0514754			6.3	4	0.5	0
0.22183	0.188163	0.0564457			5.1	3.2	0.2	0
0.232852	0.194762	0.0597527			5.7	3.2	0.4	0
0.221702	0.187838	0.0655821			5.8	3.4	0.4	0.1
0.211213	0.188162	0.0568282			5.8	3.8	0.3	0
0.198882	0.175403	0.0494047			5.3	3.9	0.2	0
0.181217	0.163349	0.0439815			5.3	3.8	0.3	0
0.176856	0.167005	0.0516939			5.7	3.9	0.4	0
0.191754	0.169661	0.0554219			5.4	4	0.1	0
0.166505	0.157927	0.0493469			6.2	3.9	0.5	0.1
0.154755	0.136769	0.0449217			6.5	4.1	0.2	0
0.167183	0.157639	0.0538163			5.3	3.4	0.2	0
0.15292	0.144663	0.0458255			6.4	3.3	0.3	0
0.133959	0.120981	0.03359			5.6	3.5	0.4	0
0.136527	0.120379	0.040435			5.9	3.3	0.2	0.1
0.142413	0.135113	0.0500311			5.3	3.8	0.1	0
0.137393	0.124272	0.0373165			5.9	3.6	0	0.1
0.141843	0.126354	0.0368972			5.8	3.5	0.3	0
0.126863	0.120385	0.0428061			6	3.6	0.2	0
0.123192	0.111638	0.0363678			5.7	3.2	0.2	0
0.121273	0.1122	0.0393064			5.1	3.9	0.4	0.1
0.127416	0.121171	0.0343632			5.8	3.3	0.1	0
0.123053	0.113005	0.0353393			6.1	3.9	0.3	0
0.137682	0.124868	0.0374639			6	3.9	0.2	0
0.142169	0.131461	0.0363886			5.5	3.7	0.2	0.1
0.120684	0.111417	0.0326803			5.6	3.5	0.1	0
0.121286	0.105033	0.0295456			5.4	3.2	0.2	0
0.122842	0.112225	0.0277951			5.9	3.3	0.3	0
0.128997	0.13105	0.0517153			5.9	4.1	0.4	0.1
0.140372	0.139494	0.0450296			5.4	3.9	0.4	0
0.119649	0.107434	0.0413378			5.7	3.8	0.2	0
0.111137	0.0971301	0.0388611			5.7	3.2	0.4	0
0.100646	0.092584	0.037081			6	4.4	0.2	0
0.122711	0.115922	0.0435243			5.8	3.2	0.2	0
0.105074	0.0929406	0.0238428			5.4	3.3	0.2	0.1
					5.8	3.4	0.2	0
					6.2	4	0.2	0.1
					6.1	3.6	0.3	0
					5.7	3.3	0.1	0
					6.1	3.7	0.2	0.1
					5.3	3.6	0.3	0
					5.8	3.5	0.3	0
					5.7	3.5	0.1	0.1
					5.5	3.5	0.3	0
					5.8	3.2	0.2	0
					5.9	3.5	0.3	0
					6.1	3.8	0.3	0
					5.8	3.5	0.2	0.1
					5.2	3.2	0.2	0
					5.8	3.8	0.2	0
					5.6	3.3	0.4	0
					5.9	3.9	0.3	0.1
					5.6	3.1	0.3	0
					5.2	3.8	0.2	0
					5.1	2.5	0.1	0
					5.3	3.2	0.5	0.1
					5.6	3.4	0.2	0.1
					5.9	3.7	0.1	0.1
					5.6	3.2	0.3	0
					5.4	3.5	0.2	0
					5.9	3.9	0.4	0
					6.1	3.3	0.3	0.1
					5.3	3.7	0.3	0
					5.3	3	0.3	0
					5.6	3.8	0.4	0.1
					5.9	4.1	0.5	0
					5.2	3.3	0.6	0.1
					5.8	3.3	0.2	0.1
					5.3	4.3	0.2	0
					5.4	3.1	0.2	0
					5.6	3.8	0.4	0
					5.5	3.5	0.4	0
					5.9	3.4	0.3	0
					5.4	3.5	0.2	0
					6.4	3.4	0.6	0
					5.6	3.8	0.5	0.1
					4.9	2.9	0.1	0
					5.9	3.6	0.3	0.1
					5.5	3.1	0.5	0
					5.1	3.3	0.4	0
					6.3	3.8	0.2	0.1
					6	4.3	0.2	0
					6	3.7	0.3	0
					5.5	3.1	0.5	0.1
					5.9	3.2	0.3	0
					6.3	4.3	0.5	0
					5.7	3.6	0.4	0
					5.5	3.3	0.3	0
					5.9	3.3	0.2	0
					6.1	4	0.3	0
					5.6	2.9	0.5	0
					5.5	2.9	0.3	0
					5.8	3.5	0.3	0
					4.9	3.7	0.4	0
					5.8	3	0.2	0
					5.8	3.9	0.2	0
					5.8	3.7	0.2	0
					5.6	3.3	0.5	0
					5.2	3.6	0.3	0
					5.9	3.6	0.2	0
