# Supplementary material for: How synaptic strength, short-term plasticity, and input synchrony contribute to neuronal spike output
Source: PLoS Comput Biol. 2023 Apr 17;19(4):e1011046. doi: 10.1371/journal.pcbi.1011046 (PMC10153727; doi:10.1371/journal.pcbi.1011046)
Supplement: S6 Data — (XLSX) [file pcbi.1011046.s010.xlsx]

## Sheet: panel C
Correlation - default	Correlation - random EPSP
0.229916	0.120536
0.22183	0.123762
0.232852	0.128079
0.221702	0.134861
0.211213	0.101775
0.198882	0.107362
0.181217	0.0906721
0.176856	0.0918901
0.191754	0.0871038
0.166505	0.0778343
0.154755	0.0793824
0.167183	0.0732987
0.15292	0.0725315
0.133959	0.0627271
0.136527	0.0723044
0.142413	0.0937962
0.137393	0.0548465
0.141843	0.065878
0.126863	0.0748981
0.123192	0.0559886
0.121273	0.0650002
0.127416	0.0679731
0.123053	0.0768856
0.137682	0.0616949
0.142169	0.0883885
0.120684	0.082552
0.121286	0.0758547
0.122842	0.0529077
0.128997	0.0626673
0.140372	0.0663453
0.119649	0.0585487
0.111137	0.0744103
0.100646	0.0483669
0.122711	0.103301
0.105074	0.067929
0.100307	0.0736961
0.0997479	0.0683639
0.0970329	0.0712653
0.0995314	0.0471356
0.0985652	0.0463759
0.0848208	0.0648362
0.0850833	0.0450725
0.0751816	0.0425592
0.0689293	0.0596094
0.0807423	0.0579047
0.0720064	0.0639013
0.0802938	0.0648352
0.0721643	0.0366824
0.0651402	0.0509324
0.0637604	0.0446209
0.0581986	0.0550887
0.0872892	0.0398437
0.0510585	0.0342896
0.0670532	0.0547454
0.0739346	0.0531535
0.051049	0.0319959
0.0525972	0.0485327
0.0619336	0.0523385
0.0585428	0.0491373
0.0668909	0.0624071
0.0572551	0.0402073
0.0461001	0.034157
0.0611355	0.0434901
0.0488864	0.0326786
0.0431286	0.0380539
0.0369796	0.0461229
0.0378028	0.0310032
0.0429167	0.0392284
0.0473328	0.0259277
0.0410692	0.0292949
0.0536017	0.0361938
0.0417172	0.0284146
0.0405265	0.0314902
0.0356677	0.0387262
0.0292367	0.0229924
0.0415437	0.0219787
0.0369405	0.0177472
0.0411732	0.0214601
0.036756	0.0299941
0.0422431	0.0239716
0.0424234	0.0161367
0.0248657	0.0128758
0.0334949	0.0281475
0.0275638	0.010043
0.0275546	0.0205769
0.0406954	0.0219011
0.0315736	0.0227138
0.034932	0.0357604
0.0364219	0.0291608
0.0283716	0.0125016
0.0376256	0.0182899
0.0330543	0.00741754
0.0365398	0.0318036
0.0287285	0.0353328
0.0279894	0.0212693
0.0250272	0.0256919
0.0268895	0.0313924
0.0286035	0.0390402
0.0238062	0.0275588
0.0217204	0.01468
0.0341376	0.0260684
0.0266882	0.0240139
0.0197075	0.037062
0.0305899	0.0157312
0.0219828	0.0086497
0.0173867	0.00896237
0.0215682	0.0227187
0.026735	0.0317151
0.0171563	0.0224796
0.0273258	0.0214612
0.0226922	0.019435
0.0288617	0.0335435
0.0202691	0.00962086
0.0177396	0.0187412
0.0183569	0.0100756
0.0252623	0.00792534
0.0227206	0.0170055
0.0216541	0.023132
0.0205645	0.022659
0.0170279	0.017622
0.019466	0.0239261
0.0218661	0.02826
0.0102156	0.0167621
0.0232036	0.0188475
0.0122941	0.0214062
0.0129808	0.0196449
0.0199824	0.0189008
0.0187262	0.0122584
0.0187941	0.00818243
0.0112438	0.012673
0.0180733	0.00673777
0.0180147	0.0249794
0.0195451	0.00800335
0.0140957	0.00937612
0.0189299	0.0179353
0.0164147	0.0215622
0.0154706	0.0117561
0.0142502	0.00988012
0.0122305	0.0205619
0.0165887	0.0190032
0.0154625	0.00895529
0.0126055	0.00625968
0.017473	0.0127174
0.0120476	0.0116995
0.013928	0.025789
0.0228947	0.0415305
0.00981798	0.00677476
0.011466	0.0290444
0.00520501	0.00689033
0.00711707	0.012137
0.0067808	0.00142787
0.00387397	0.00495142
0.0152633	0.00976873
0.00696219	0.011406
0.00597163	0.0156483
0.0148143	0.0136493
0.0122375	0.00949967
0.0134158	0.00961792
0.00952309	0.00284159
0.0149724	0.00851086
0.0180777	0.0105859
0.00826755	0.00191925
0.0111601	0.0183737
0.0067497	0.00120664
0.010339	0.00907271
0.0120736	0.0140905
0.00851384	0.010736
0.00706002	0.00913094
0.0076536	0.0116318
0.00530145	0.0111329
0.00986193	0.021237
0.0094958	0.0113018
0.00805463	-0.000344226
0.00167105	0.00512629
0.00404906	0.00142027
0.00770364	0.00550075
0.00213313	0.00304969
0.00910907	0.017316
0.0101085	0.00735681
0.00833277	0.00839399
0.00954644	0.0283258
0.00950894	0.00371782
0.00657754	0.00787909
0.012612	0.0118833
0.0052745	0.000651799
0.00603216	0.00410805
0.00462748	0.00637478
0.0110187	0.00549914
0.00858549	0.0086807
0.0107107	0.00207726
0.00944354	0.00810327
0.00906046	0.00768572
0.00578513	0.0026056
0.00554639	0.00678165
0.00651616	0.011157
0.00160209	0.00919826
0.00749922	0.0123119
0.00638922	0.00492192
0.00506379	0.0164254
0.00161709	0.00479651
0.00330277	0.00377248
0.00936701	0.0100735
0.000680359	0.0023209
-0.000226382	0.00136728
0.00773176	0.00640924
0.00627577	0.0043931
0.0051873	0.010016
0.00841425	0.0149622
0.00220227	0.00233704
0.0102369	0.0216194
0.00795967	0.01871
0.000669927	0.0034811
0.00542768	0.0055039
0.000657553	0.00587543
-0.000781727	0.00399164
0.00294795	0.00396789
0.00687499	0.00599169
-0.00300073	0.00156727
-0.00377091	-0.00231139
0.00620614	0.00517226
0.00308465	0.00309933
0.00429398	0.00942513
0.00401323	0.00653655
0.00524529	0.00907302
0.00691519	0.00923773
0.0107193	0.0085956
0.00605889	0.00565761
0.00661067	0.0248475
0.00366679	0.0134294
0.00576784	0.000822315
0.00954489	0.00363858
0.00761048	0.0117157
0.0027573	0.00418548
0.0018559	0.0163793
0.00813313	0.00957012
0.00796828	0.00650752
-0.00132999	0.00703415
0.00423384	0.00677576
0.00274987	0.0053429
0.00609137	0.00976482
0.000937169	0.00352579
0.00757594	0.0130024
0.00208941	0.00708043
0.00811549	0.024133
-0.000332564	0.000840539
0.00794936	0.00174326
0.000238988	0.00506437
0.0045211	0.0153069
0.00652818	0.00187479
0.00697833	0.00543754
0.00698052	0.00617941
0.00452981	0.00735962
0.00190599	0.00715689
0.00344805	0.0132953
0.00619331	0.00193451
0.00463642	0.00915541
0.00342464	0.00966372
0.00448596	0.00193903
-0.00182936	0.00780874
0.00169148	0.00107253
0.000873258	0.00232199
0.00245003	-0.000105113
0.00328071	0.00105953
0.0011462	0.00111864
-0.00386871	0.0103614
0.00257931	-0.000296939
0.00185602	0.00134254
-0.0029485	-0.000318484
0.000497372	-0.00230667
0.00116962	-0.00014565

## Sheet: panel D
Correlation - default	Correlation - random EPSP			firing rate - default	firing rate - random EPSP
0.229916	0.120536			6.3	1.4
0.22183	0.123762			5.1	0.9
0.232852	0.128079			5.7	1.4
0.221702	0.134861			5.8	1.4
0.211213	0.101775			5.8	1.4
0.198882	0.107362			5.3	1.7
0.181217	0.0906721			5.3	1.5
0.176856	0.0918901			5.7	1.4
0.191754	0.0871038			5.4	0.9
0.166505	0.0778343			6.2	1.3
0.154755	0.0793824			6.5	1.5
0.167183	0.0732987			5.3	1.4
0.15292	0.0725315			6.4	1.1
0.133959	0.0627271			5.6	1.6
0.136527	0.0723044			5.9	1.4
0.142413	0.0937962			5.3	1.5
0.137393	0.0548465			5.9	1.5
0.141843	0.065878			5.8	1.1
0.126863	0.0748981			6	1.4
0.123192	0.0559886			5.7	1.2
0.121273	0.0650002			5.1	1.7
0.127416	0.0679731			5.8	1.2
0.123053	0.0768856			6.1	1
0.137682	0.0616949			6	1.2
0.142169	0.0883885			5.5	1.2
0.120684	0.082552			5.6	1.1
0.121286	0.0758547			5.4	1.5
0.122842	0.0529077			5.9	1.4
0.128997	0.0626673			5.9	1.9
0.140372	0.0663453			5.4	1.1
0.119649	0.0585487			5.7	1.2
0.111137	0.0744103			5.7	1.2
0.100646	0.0483669			6	1.3
0.122711	0.103301			5.8	1.8
0.105074	0.067929			5.4	1.6
				5.8	1
				6.2	1.2
				6.1	1.1
				5.7	1.2
				6.1	2
				5.3	1.2
				5.8	1.4
				5.7	1.1
				5.5	1.4
				5.8	1.4
				5.9	1.1
				6.1	1.1
				5.8	1.6
				5.2	1.9
				5.8	0.6
				5.6	1.3
				5.9	1.4
				5.6	1.4
				5.2	0.5
				5.1	1.3
				5.3	1.1
				5.6	0.8
				5.9	1.6
				5.6	1.1
				5.4	0.8
				5.9	1.7
				6.1	1.5
				5.3	1.4
				5.3	1.3
				5.6	1.2
				5.9	1.6
				5.2	1.5
				5.8	1.2
				5.3	1.2
				5.4	1.4
				5.6	1.4
				5.5	1.6
				5.9	1.1
				5.4	1.1
				6.4	1.2
				5.6	1.5
				4.9	1.3
				5.9	1.2
				5.5	1
				5.1	1.5
				6.3	1.6
				6	1.4
				6	1.5
				5.5	1.7
				5.9	1.2
				6.3	1.9
				5.7	0.8
				5.5	1.1
				5.9	1.3
				6.1	1.7
				5.6	1.5
				5.5	1.1
				5.8	1.5
				4.9	0.9
				5.8	1.2
				5.8	1.4
				5.8	1.2
				5.6	1
				5.2	1.4
				5.9	1.3
