# Supplementary material for: How synaptic strength, short-term plasticity, and input synchrony contribute to neuronal spike output
Source: PLoS Comput Biol. 2023 Apr 17;19(4):e1011046. doi: 10.1371/journal.pcbi.1011046 (PMC10153727; doi:10.1371/journal.pcbi.1011046)
Supplement: S7 Data — (XLSX) [file pcbi.1011046.s011.xlsx]

## Sheet: panel E
Correlation - default	Correlation - no STP - all	Correlation - no STP - strong
0.229916	0.429696	0.386559
0.22183	0.416523	0.380464
0.232852	0.403602	0.376173
0.221702	0.369368	0.343348
0.211213	0.343745	0.313711
0.198882	0.319305	0.297735
0.181217	0.275484	0.260607
0.176856	0.246256	0.233242
0.191754	0.244801	0.232981
0.166505	0.234709	0.219838
0.154755	0.217616	0.203394
0.167183	0.217468	0.195144
0.15292	0.205917	0.190134
0.133959	0.19322	0.179134
0.136527	0.183816	0.171265
0.142413	0.185874	0.174151
0.137393	0.185596	0.167867
0.141843	0.177567	0.162143
0.126863	0.177232	0.159513
0.123192	0.168132	0.151636
0.121273	0.168434	0.149491
0.127416	0.16371	0.158347
0.123053	0.162277	0.14809
0.137682	0.160455	0.140706
0.142169	0.159315	0.147198
0.120684	0.15523	0.140786
0.121286	0.154992	0.138295
0.122842	0.151256	0.138748
0.128997	0.149476	0.136991
0.140372	0.149073	0.138113
0.119649	0.149391	0.138015
0.111137	0.14118	0.126638
0.100646	0.135493	0.124005
0.122711	0.142165	0.132593
0.105074	0.140023	0.125997
0.100307	0.130781
0.0997479	0.127568
0.0970329	0.121717
0.0995314	0.109304
0.0985652	0.106383
0.0848208	0.103822
0.0850833	0.0964199
0.0751816	0.0917583
0.0689293	0.0897635
0.0807423	0.0873056
0.0720064	0.0832507
0.0802938	0.0844335
0.0721643	0.0770234
0.0651402	0.0745136
0.0637604	0.0731614
0.0581986	0.0687943
0.0872892	0.0750782
0.0510585	0.0645362
0.0670532	0.0650231
0.0739346	0.0690307
0.051049	0.0590062
0.0525972	0.0607447
0.0619336	0.0577048
0.0585428	0.0596912
0.0668909	0.0596488
0.0572551	0.0536061
0.0461001	0.0534464
0.0611355	0.0533626
0.0488864	0.0490283
0.0431286	0.0469555
0.0369796	0.0440514
0.0378028	0.0461474
0.0429167	0.044725
0.0473328	0.0447273
0.0410692	0.0463642
0.0536017	0.0475615
0.0417172	0.0415579
0.0405265	0.039394
0.0356677	0.0431398
0.0292367	0.0416906
0.0415437	0.037981
0.0369405	0.0369444
0.0411732	0.0395769
0.036756	0.0361572
0.0422431	0.0391156
0.0424234	0.037902
0.0248657	0.0337222
0.0334949	0.0334439
0.0275638	0.0302493
0.0275546	0.0303683
0.0406954	0.0312149
0.0315736	0.028497
0.034932	0.0372473
0.0364219	0.0329631
0.0283716	0.0251057
0.0376256	0.030853
0.0330543	0.0256448
0.0365398	0.0292529
0.0287285	0.0248681
0.0279894	0.0226818
0.0250272	0.0196844
0.0268895	0.0265404
0.0286035	0.0322105
0.0238062	0.0229081
0.0217204	0.0239554
0.0341376	0.0315069
0.0266882	0.0248672
0.0197075	0.0208563
0.0305899	0.0244656
0.0219828	0.0196861
0.0173867	0.0182769
0.0215682	0.021192
0.026735	0.0210442
0.0171563	0.0209861
0.0273258	0.0205763
0.0226922	0.023789
0.0288617	0.0240051
0.0202691	0.0176115
0.0177396	0.0147723
0.0183569	0.0179903
0.0252623	0.0193473
0.0227206	0.0142348
0.0216541	0.0183361
0.0205645	0.0225021
0.0170279	0.0152267
0.019466	0.0147315
0.0218661	0.0213292
0.0102156	0.0159979
0.0232036	0.0210009
0.0122941	0.0178598
0.0129808	0.0124325
0.0199824	0.0150208
0.0187262	0.0133298
0.0187941	0.0177925
0.0112438	0.014252
0.0180733	0.0124219
0.0180147	0.0135881
0.0195451	0.0176335
0.0140957	0.0123893
0.0189299	0.0179432
0.0164147	0.017785
0.0154706	0.0121274
0.0142502	0.0115589
0.0122305	0.011004
0.0165887	0.0154532
0.0154625	0.017247
0.0126055	0.0124802
0.017473	0.0125796
0.0120476	0.0112614
0.013928	0.0113673
0.0228947	0.0113808
0.00981798	0.00630453
0.011466	0.0155428
0.00520501	0.0118911
0.00711707	0.00866491
0.0067808	0.0115745
0.00387397	0.00858575
0.0152633	0.012693
0.00696219	0.0086492
0.00597163	0.0075205
0.0148143	0.013411
0.0122375	0.00767218
0.0134158	0.0160386
0.00952309	0.0102328
0.0149724	0.0112864
0.0180777	0.0129954
0.00826755	0.00679731
0.0111601	0.0124302
0.0067497	0.00448138
0.010339	0.0094419
0.0120736	0.0133258
0.00851384	0.0103017
0.00706002	0.00891669
0.0076536	0.00476708
0.00530145	0.0108895
0.00986193	0.00613296
0.0094958	0.00749023
0.00805463	0.00871357
0.00167105	0.00530222
0.00404906	0.00888619
0.00770364	0.0142368
0.00213313	0.00489528
0.00910907	0.00618775
0.0101085	0.0111037
0.00833277	0.003895
0.00954644	0.00479079
0.00950894	0.00559551
0.00657754	0.00768356
0.012612	0.012458
0.0052745	0.00259628
0.00603216	0.00348261
0.00462748	0.00810222
0.0110187	0.0114823
0.00858549	0.00319902
0.0107107	0.00662006
0.00944354	0.00626107
0.00906046	0.00861101
0.00578513	0.00772753
0.00554639	0.00577125
0.00651616	0.00841512
0.00160209	0.00351452
0.00749922	0.00769088
0.00638922	0.00429862
0.00506379	0.00681598
0.00161709	0.00273032
0.00330277	0.00660261
0.00936701	0.00711274
0.000680359	0.000135617
-0.000226382	0.00136934
0.00773176	0.00476289
0.00627577	0.00227517
0.0051873	0.00747865
0.00841425	0.0110138
0.00220227	0.0060805
0.0102369	0.00423538
0.00795967	0.00433895
0.000669927	0.00347295
0.00542768	0.00704704
0.000657553	0.00259742
-0.000781727	0.00611351
0.00294795	0.0020545
0.00687499	0.00544345
-0.00300073	0.00406314
-0.00377091	-0.00193863
0.00620614	0.00285575
0.00308465	0.00279392
0.00429398	0.00644957
0.00401323	0.00687254
0.00524529	0.00950598
0.00691519	0.00774285
0.0107193	0.011563
0.00605889	0.00303429
0.00661067	0.00546483
0.00366679	0.00431706
0.00576784	0.0030236
0.00954489	0.00728764
0.00761048	0.00566691
0.0027573	-0.000886411
0.0018559	0.00138551
0.00813313	0.00438427
0.00796828	0.0110417
-0.00132999	0.00126354
0.00423384	0.00452793
0.00274987	0.000918186
0.00609137	0.00640025
0.000937169	0.0023734
0.00757594	0.0063551
0.00208941	0.00179204
0.00811549	0.00263582
-0.000332564	0.000942908
0.00794936	0.00356034
0.000238988	0.00702795
0.0045211	0.00553532
0.00652818	0.00426393
0.00697833	0.00541829
0.00698052	0.00442195
0.00452981	0.00535591
0.00190599	0.00607733
0.00344805	0.00675837
0.00619331	0.00683497
0.00463642	0.000134369
0.00342464	0.00652294
0.00448596	0.00412519
-0.00182936	0.00341237
0.00169148	0.00166412
0.000873258	0.00124318
0.00245003	0.00433491
0.00328071	0.00111346
0.0011462	0.000558138
-0.00386871	0.00247675
0.00257931	0.00635996
0.00185602	0.00102541
-0.0029485	0.000412162
0.000497372	0.00248714
0.00116962	0.000155307

## Sheet: panel F
Correlation - default	Correlation - no STP - all	Correlation - no STP - strong			firing rate - default	firing rate - no STP - all	firing rate - no STP - strong
0.229916	0.429696	0.386559			6.3	17.8	11.4
0.22183	0.416523	0.380464			5.1	18.5	10.9
0.232852	0.403602	0.376173			5.7	18.2	11.2
0.221702	0.369368	0.343348			5.8	17.8	10.7
0.211213	0.343745	0.313711			5.8	17.3	11.3
0.198882	0.319305	0.297735			5.3	17.3	11.2
0.181217	0.275484	0.260607			5.3	18.5	11.3
0.176856	0.246256	0.233242			5.7	18	11.4
0.191754	0.244801	0.232981			5.4	18	11.9
0.166505	0.234709	0.219838			6.2	17.9	11.2
0.154755	0.217616	0.203394			6.5	18.9	10.8
0.167183	0.217468	0.195144			5.3	17.9	11.2
0.15292	0.205917	0.190134			6.4	17.9	10.9
0.133959	0.19322	0.179134			5.6	17.7	10.9
0.136527	0.183816	0.171265			5.9	17.7	10.9
0.142413	0.185874	0.174151			5.3	17.8	10.9
0.137393	0.185596	0.167867			5.9	18	11.4
0.141843	0.177567	0.162143			5.8	17.6	11
0.126863	0.177232	0.159513			6	17.9	11.8
0.123192	0.168132	0.151636			5.7	18.1	10.9
0.121273	0.168434	0.149491			5.1	18.5	11.6
0.127416	0.16371	0.158347			5.8	18.2	10.5
0.123053	0.162277	0.14809			6.1	17.4	11
0.137682	0.160455	0.140706			6	18	10.8
0.142169	0.159315	0.147198			5.5	18.2	11.8
0.120684	0.15523	0.140786			5.6	18.2	11.8
0.121286	0.154992	0.138295			5.4	18	11
0.122842	0.151256	0.138748			5.9	18.3	11.5
0.128997	0.149476	0.136991			5.9	17.8	11.4
0.140372	0.149073	0.138113			5.4	17.9	10.6
0.119649	0.149391	0.138015			5.7	17.2	11.8
0.111137	0.14118	0.126638			5.7	17.8	10.6
0.100646	0.135493	0.124005			6	18.1	11.1
0.122711	0.142165	0.132593			5.8	17.9	10.7
0.105074	0.140023	0.125997			5.4	18.1	10.7
					5.8	17.7	10.9
					6.2	18.2	11
					6.1	18.2	11.3
					5.7	18.1	10.5
					6.1	18.5	11.2
					5.3	17.9	11.2
					5.8	17.2	11.3
					5.7	17.8	11.2
					5.5	18.1	10.9
					5.8	17.5	10.9
					5.9	18	11.5
					6.1	18.2	10.7
					5.8	18.2	11.7
					5.2	18	10.9
					5.8	18.4	11.3
					5.6	17.9	11.3
					5.9	17.7	10.5
					5.6	18.2	10.4
					5.2	18.1	11.7
					5.1	18.1	11.5
					5.3	17	11.3
					5.6	17.7	11.4
					5.9	18.2	11.2
					5.6	18.1	11.2
					5.4	17.7	11.1
					5.9	18	11
					6.1	18.2	11.5
					5.3	18.1	11
					5.3	18	11
					5.6	17.8	11.1
					5.9	18.2	11.8
					5.2	17.9	11.3
					5.8	18.1	11
					5.3	17.6	11.3
					5.4	18.3	11.2
					5.6	18.2	10.9
					5.5	18.8	11.4
					5.9	17.9	10.7
					5.4	17.9	11.2
					6.4	18	11.2
					5.6	18.5	11.2
					4.9	17.8	11.6
					5.9	17.1	10.5
					5.5	17.5	10.7
					5.1	18	10.4
					6.3	18	11.5
					6	18.3	11.6
					6	17.9	10.7
					5.5	18.4	11.2
					5.9	17.7	10.9
					6.3	18	10.9
					5.7	18.4	10.8
					5.5	18	11.8
					5.9	18.1	10.7
					6.1	18.2	10.9
					5.6	18.1	11
					5.5	18.3	10.9
					5.8	18	11.6
					4.9	18.2	10.7
					5.8	17.6	11.2
					5.8	18.4	11.1
					5.8	18	11.5
					5.6	18.2	11.8
					5.2	17.8	10.4
					5.9	17.9	11.4
	0.000412162
	0.00248714
	0.000155307
